# Supplementary material for: The MAB-5/Hox family transcription factor is important for Caenorhabditis elegans innate immune response to Staphylococcus epidermidis infection
Source: G3 (Bethesda). 2024 Mar 13;14(5):jkae054. doi: 10.1093/g3journal/jkae054 (PMC11075571; doi:10.1093/g3journal/jkae054)
Supplement: jkae054_Supplementary_Data [file jkae054_supplementary_data.zip]

Archive with 18 entries (18 files):
- File_S1__List_of_C._elegans_transcription_factors_G3-2024-404930.docx
- File_S2__References_cited_in_Table_S1_-_C._elegans_and_bacterial_strains_used_G3-2024-404930.docx
- Table_S1__Strain_name_and_genotype_for_the_C._elegans_and_bacterial_G3-2024-404930.docx
- Table_S10__List_of_differentially_expressed_genes_identified_in_uninfected_mab-5(e1751)_G3-2024-404930.xlsx
- Table_S11__List_of_differentially_expressed_genes_identified_in_uninfected_mab-5(e1239)_G3-2024-404930.xlsx
- Table_S12__GO_terms_enriched_in_uninfected_mab-5(e1751)_animals_(vs._wild-type_N2)_G3-2024-404930.xlsx
- Table_S13__GO_terms_enriched_in_uninfected_mab-5(e1239)_animals_(vs._wild-type_N2)_G3-2024-404930.xlsx
- Table_S14__Lists_of_differentially_expressed_genes_that_are_identified_in_either_infected_N2,_uninfected_mab-5(e1239),_or_both_conditions_(vs._wild-type_N2_on_E._coli_OP50)_G3-2024-404930.xlsx
- Table_S15__GO_terms_enriched_in_either_infected_N2_animals,_uninfected_mab-5(e1239)_G3-2024-404930.xlsx
- Table_S16__Transcription_factors_that_are_differentially_expressed_in_either_N2,_mab-5(e1751),_or_mab-5(e1239)_mutants_after_exposure_to_S._epidermidis_(vs._E._coli_OP50)_G3-2024-404930.xlsx
- Table_S2__All_trials_of_survival_data_for_N2_and_mab-5_mutants_on_E._coli_OP50_G3-2024-404930.docx
- Table_S3__List_of_differentially_expressed_genes_that_are_identified_in_N2_G3-2024-404930.xlsx
- Table_S4__List_of_differentially_expressed_genes_that_are_identified_in_mab-5(e1751)_G3-2024-404930.xlsx
- Table_S5__List_of_differentially_expressed_genes_that_are_identified_in_mab-5(e1239)_G3-2024-404930.xlsx
- Table_S6__Lists_of_differentially_expressed_genes_that_are_identified_in_either_N2,_mab-5(e1751),_or_both,_after_exposure_to_S._epidermidis_(vs._E._coli_OP50)_G3-2024-404930.xlsx
- Table_S7__Lists_of_differentially_expressed_genes_that_are_identified_in_either_N2_and_mab-5(e1751)_animals,_mab-5(e1239)_animals,_or_all_three_genotypes,_after_exposure_to_S._epidermidis_(vs._E._coli_G3-2024-404930.xlsx
- Table_S8__GO_terms_enriched_in_either_N2,_mab-5(e1751)_G3-2024-404930.xlsx
- Table_S9__GO_terms_enriched_in_either_N2_and_mab-5(e1751)_animals,_mab-5(e1239)_animals,_or_all_three_genotypes,_after_exposure_to_S._epidermidis_(vs._E._coli_OP50)_G3-2024-404930.xlsx
