# Supplementary material for: The MAB-5/Hox family transcription factor is important for Caenorhabditis elegans innate immune response to Staphylococcus epidermidis infection
Source: G3 (Bethesda). 2024 Mar 13;14(5):jkae054. doi: 10.1093/g3journal/jkae054 (PMC11075571; doi:10.1093/g3journal/jkae054)
Supplement: jkae054_Supplementary_Data [file jkae054_supplementary_data.zip › Table_S10__List_of_differentially_expressed_genes_identified_in_uninfected_mab-5(e1751)_G3-2024-404930.xlsx]

## Sheet: N2_OP vs e1751_OP
DEGs in mab-5 e1751 uninfected animals (vs N2 uninfected)
Gene Name	Wormbase Gene ID	Type	log2Fold Change	Fold Change	Adjusted P-value
abu-15	WBGene00004099	protein_coding_gene	3.7379	13.342	1.27048e-10
col-156	WBGene00000729	protein_coding_gene	3.64654	12.5233	4.35592e-10
col-90	WBGene00000665	protein_coding_gene	3.60161	12.1393	1.22091e-16
grl-21	WBGene00001730	protein_coding_gene	3.57798	11.942	1.42166e-17
col-133	WBGene00000707	protein_coding_gene	3.47527	11.1214	1.28075e-25
F48G7.5	WBGene00018616	protein_coding_gene	3.3219	9.99979	1.74894e-09
col-147	WBGene00000720	protein_coding_gene	3.25971	9.57793	2.99182e-33
col-39	WBGene00000616	protein_coding_gene	3.25754	9.56353	3.56726e-21
sqt-2	WBGene00005017	protein_coding_gene	3.22269	9.33524	5.10433e-18
pqn-54	WBGene00004139	protein_coding_gene	3.17663	9.04195	1.64084e-13
abu-6	WBGene00000029	protein_coding_gene	3.1107	8.638	1.78656e-09
col-60	WBGene00000636	protein_coding_gene	2.98158	7.89849	7.15794e-18
K04H4.5	WBGene00010574	protein_coding_gene	2.96968	7.83362	2.48314e-14
pck-3	WBGene00019151	protein_coding_gene	2.9158	7.54648	4.68523e-13
mpst-4	WBGene00017387	protein_coding_gene	2.89063	7.41596	2.05021e-08
E01G4.6	WBGene00008448	protein_coding_gene	2.85836	7.25192	1.8362e-16
col-137	WBGene00000710	protein_coding_gene	2.85039	7.21198	4.79849e-09
col-79	WBGene00000655	protein_coding_gene	2.84404	7.18028	9.37671e-10
F36A2.10	WBGene00009457	protein_coding_gene	2.7998	6.96343	4.03514e-15
Y57G7A.6	WBGene00021969	protein_coding_gene	2.7855	6.89476	7.55774e-13
gln-2	WBGene00001603	protein_coding_gene	2.78039	6.87037	3.99182e-13
C33F10.11	WBGene00016357	protein_coding_gene	2.77673	6.85296	8.01735e-13
C45G9.9	WBGene00016680	protein_coding_gene	2.77182	6.82968	5.02428e-11
acs-18	WBGene00011173	protein_coding_gene	2.77086	6.82517	7.55774e-13
alg-4	WBGene00006449	protein_coding_gene	2.77027	6.82235	1.07066e-14
col-62	WBGene00000638	protein_coding_gene	2.76458	6.7955	1.82427e-15
Y106G6G.4	WBGene00013713	protein_coding_gene	2.76271	6.7867	1.07066e-14
col-162	WBGene00000735	protein_coding_gene	2.72318	6.60325	1.42166e-17
col-71	WBGene00000647	protein_coding_gene	2.7159	6.57003	9.66871e-13
col-169	WBGene00000742	protein_coding_gene	2.7143	6.56274	5.23228e-14
bli-6	WBGene00000256	protein_coding_gene	2.6938	6.47017	1.18335e-13
C17H12.3	WBGene00015929	protein_coding_gene	2.67216	6.37381	3.74162e-12
C30G7.3	WBGene00044177	protein_coding_gene	2.6451	6.25539	2.25041e-11
rol-8	WBGene00004398	protein_coding_gene	2.62124	6.1528	1.6192e-11
col-63	WBGene00000639	protein_coding_gene	2.62063	6.15019	4.42896e-15
snf-5	WBGene00004904	protein_coding_gene	2.61793	6.13869	4.58244e-13
F27C8.5	WBGene00009185	protein_coding_gene	2.6152	6.12709	2.54643e-09
nspd-1	WBGene00022754	protein_coding_gene	2.6137	6.12072	3.88476e-14
C05B5.2	WBGene00007320	protein_coding_gene	2.61289	6.11727	1.67029e-11
col-175	WBGene00000748	protein_coding_gene	2.60465	6.08246	1.70036e-17
K05F1.9	WBGene00019410	protein_coding_gene	2.60026	6.06395	6.41892e-12
col-173	WBGene00000746	protein_coding_gene	2.59047	6.02296	3.28713e-10
spe-11	WBGene00004965	protein_coding_gene	2.58655	6.0066	2.91281e-11
clec-73	WBGene00021579	protein_coding_gene	2.57744	5.9688	4.0335e-11
C30H6.5	WBGene00007823	protein_coding_gene	2.57742	5.96873	2.61771e-08
nspd-6	WBGene00043147	protein_coding_gene	2.57115	5.94282	1.36644e-11
abu-7	WBGene00000030	protein_coding_gene	2.56978	5.93721	1.15633e-07
K08C9.2	WBGene00010651	protein_coding_gene	2.56787	5.92933	1.45119e-11
clec-79	WBGene00018548	protein_coding_gene	2.56757	5.9281	2.52391e-10
ssp-10	WBGene00006039	protein_coding_gene	2.56672	5.92462	1.28103e-13
C14C10.1	WBGene00007584	protein_coding_gene	2.56591	5.92127	6.13938e-12
Y113G7C.1	WBGene00013771	protein_coding_gene	2.54099	5.81989	2.25001e-11
F08H9.2	WBGene00008590	protein_coding_gene	2.54069	5.81866	1.67029e-11
pqn-2	WBGene00004098	protein_coding_gene	2.53611	5.80022	9.53506e-07
F58A6.9	WBGene00019026	protein_coding_gene	2.53358	5.79007	2.40476e-10
C41G7.6	WBGene00008063	protein_coding_gene	2.53332	5.78901	3.75302e-11
msp-50	WBGene00003443	protein_coding_gene	2.52766	5.76636	7.55774e-13
msp-53	WBGene00003446	protein_coding_gene	2.52656	5.76196	1.37246e-12
col-38	WBGene00000615	protein_coding_gene	2.5237	5.75055	1.33625e-12
T27E7.1	WBGene00012087	protein_coding_gene	2.52251	5.7458	1.9105e-11
col-149	WBGene00000722	protein_coding_gene	2.51863	5.73037	7.29565e-14
ZK1010.5	WBGene00014179	protein_coding_gene	2.51699	5.72387	7.38757e-11
wht-8	WBGene00012925	protein_coding_gene	2.51624	5.72088	7.79185e-07
col-88	WBGene00000663	protein_coding_gene	2.51338	5.70956	1.8362e-16
Y43F8A.2	WBGene00012809	protein_coding_gene	2.50972	5.69508	9.23019e-11
F58D2.2	WBGene00010241	protein_coding_gene	2.50919	5.69299	7.77618e-12
T05C12.1	WBGene00011466	protein_coding_gene	2.50753	5.68645	2.07876e-08
col-120	WBGene00000694	protein_coding_gene	2.50599	5.68041	3.82348e-13
E03H12.7	WBGene00017114	protein_coding_gene	2.50248	5.66659	7.80652e-09
ora-1	WBGene00003879	protein_coding_gene	2.50246	5.66649	1.00733e-08
col-12	WBGene00000601	protein_coding_gene	2.50016	5.6575	3.10306e-12
ZK354.6	WBGene00022707	protein_coding_gene	2.48471	5.5972	9.84077e-08
F47D12.7	WBGene00018563	protein_coding_gene	2.48043	5.58064	3.35712e-10
ant-1.4	WBGene00020140	protein_coding_gene	2.47753	5.56944	8.86387e-10
Y54E2A.7	WBGene00013192	protein_coding_gene	2.47101	5.54432	9.03154e-09
W03F11.4	WBGene00021007	protein_coding_gene	2.46721	5.52974	7.1833e-10
msp-59	WBGene00003452	protein_coding_gene	2.46509	5.52162	6.18319e-14
ssp-34	WBGene00013858	protein_coding_gene	2.46145	5.50772	1.09245e-11
R105.1	WBGene00020084	protein_coding_gene	2.46094	5.50577	1.07776e-10
W03D8.9	WBGene00020990	protein_coding_gene	2.45762	5.49309	6.94511e-12
bli-2	WBGene00000252	protein_coding_gene	2.44855	5.45869	1.09245e-11
Y48B6A.5	WBGene00012979	protein_coding_gene	2.44455	5.44354	3.69274e-09
C02F5.5	WBGene00015348	protein_coding_gene	2.44125	5.43113	4.23476e-10
col-110	WBGene00000684	protein_coding_gene	2.43895	5.42245	1.53265e-08
C06A8.6	WBGene00015516	protein_coding_gene	2.43137	5.39405	9.67127e-10
dpy-5	WBGene00001067	protein_coding_gene	2.43021	5.38974	1.29558e-15
Y49E10.10	WBGene00013033	protein_coding_gene	2.42553	5.37225	2.67832e-09
T05A7.6	WBGene00020223	protein_coding_gene	2.42355	5.36489	3.1535e-10
msp-78	WBGene00003465	protein_coding_gene	2.42342	5.36443	3.01573e-12
F21H7.2	WBGene00009028	protein_coding_gene	2.41433	5.33072	2.42282e-10
col-145	WBGene00000718	protein_coding_gene	2.41338	5.32721	1.05621e-12
C45B2.2	WBGene00016659	protein_coding_gene	2.41008	5.31503	6.80475e-12
Y47D3A.13	WBGene00012926	protein_coding_gene	2.40827	5.30838	1.13082e-09
scrm-8	WBGene00019530	protein_coding_gene	2.3992	5.27511	7.67683e-06
T08B6.4	WBGene00020353	protein_coding_gene	2.39528	5.26079	1.23259e-10
T02E1.6	WBGene00011378	protein_coding_gene	2.38365	5.21855	5.52885e-09
Y105E8A.27	WBGene00013684	protein_coding_gene	2.38029	5.20641	4.22657e-08
acdh-8	WBGene00019406	protein_coding_gene	2.37601	5.191	2.69098e-10
C06A1.3	WBGene00007354	protein_coding_gene	2.37298	5.18009	1.93742e-09
ent-3	WBGene00010510	protein_coding_gene	2.37277	5.17935	9.09593e-09
ZK1025.3	WBGene00014183	protein_coding_gene	2.37207	5.17682	3.41499e-09
htas-1	WBGene00014240	protein_coding_gene	2.37165	5.17531	1.77153e-08
W02B12.12	WBGene00012207	protein_coding_gene	2.36115	5.1378	2.08384e-10
Y37E11B.10	WBGene00021381	protein_coding_gene	2.34958	5.09677	3.75514e-09
F13A7.1	WBGene00008724	protein_coding_gene	2.34503	5.08071	2.45881e-10
T05F1.5	WBGene00011491	protein_coding_gene	2.34462	5.07927	1.7433e-08
alg-3	WBGene00011910	protein_coding_gene	2.34347	5.07523	3.75514e-09
Y38E10A.17	WBGene00012595	protein_coding_gene	2.34271	5.07255	9.23019e-11
T23B3.5	WBGene00020713	protein_coding_gene	2.33717	5.05312	1.60459e-10
ZK265.3	WBGene00013956	protein_coding_gene	2.33684	5.05193	2.26629e-10
F07A5.2	WBGene00008541	protein_coding_gene	2.33393	5.04178	5.12335e-11
ssq-1	WBGene00006050	protein_coding_gene	2.32997	5.02795	1.53103e-14
ssp-16	WBGene00006044	protein_coding_gene	2.32267	5.00257	8.15805e-09
C27D8.2	WBGene00007778	protein_coding_gene	2.32056	4.99527	9.56104e-10
C50C3.2	WBGene00016800	protein_coding_gene	2.31514	4.97652	1.53265e-08
cyc-2.2	WBGene00013854	protein_coding_gene	2.30885	4.95488	1.84825e-09
nspd-5	WBGene00017386	protein_coding_gene	2.30551	4.94341	1.23259e-10
nspd-4	WBGene00020715	protein_coding_gene	2.30322	4.93557	1.93742e-09
ssp-31	WBGene00006048	protein_coding_gene	2.30293	4.93458	4.3512e-08
F49F1.5	WBGene00018645	protein_coding_gene	2.30288	4.93441	1.09275e-09
nspb-6	WBGene00019152	protein_coding_gene	2.29925	4.922	1.17598e-07
C24D10.2	WBGene00016054	protein_coding_gene	2.29764	4.91652	4.15825e-09
abu-11	WBGene00000034	protein_coding_gene	2.29128	4.89491	9.37671e-10
C18H7.4	WBGene00015994	protein_coding_gene	2.28523	4.87443	5.72681e-07
F01G10.5	WBGene00008508	protein_coding_gene	2.28416	4.87081	3.45447e-07
C32E8.4	WBGene00016322	protein_coding_gene	2.28332	4.86795	5.42338e-08
B0393.4	WBGene00007169	protein_coding_gene	2.28324	4.86769	1.53577e-05
gska-3	WBGene00007977	protein_coding_gene	2.28301	4.86693	4.52835e-09
F52F12.5	WBGene00009938	protein_coding_gene	2.28241	4.86491	7.33782e-08
H05L14.1	WBGene00010366	protein_coding_gene	2.28157	4.86208	6.52857e-08
C17H12.12	WBGene00015937	protein_coding_gene	2.27995	4.85661	1.45282e-08
F37A4.5	WBGene00018135	protein_coding_gene	2.27702	4.84677	4.76659e-09
ptp-5.1	WBGene00016053	protein_coding_gene	2.27552	4.84174	3.94732e-07
F37A4.4	WBGene00018134	protein_coding_gene	2.27318	4.83389	3.00813e-10
F54H5.5	WBGene00018841	protein_coding_gene	2.26882	4.81928	3.66477e-07
Y43F8C.5	WBGene00012827	protein_coding_gene	2.26815	4.81706	5.27891e-08
rmd-3	WBGene00007190	protein_coding_gene	2.26308	4.80015	1.43799e-09
clec-151	WBGene00008659	protein_coding_gene	2.25892	4.78633	3.67841e-08
mps-3	WBGene00020282	protein_coding_gene	2.25405	4.77019	1.0664e-06
F20D6.6	WBGene00017636	protein_coding_gene	2.25319	4.76736	1.99225e-07
kel-10	WBGene00002186	protein_coding_gene	2.25207	4.76367	9.8977e-09
T08B6.9	WBGene00020356	protein_coding_gene	2.2505	4.75849	3.8476e-07
T23G11.1	WBGene00011968	protein_coding_gene	2.24997	4.75675	8.86387e-10
smz-1	WBGene00007733	protein_coding_gene	2.24987	4.75641	9.37671e-10
dao-4	WBGene00000930	protein_coding_gene	2.24883	4.75298	1.51585e-07
dpy-4	WBGene00001066	protein_coding_gene	2.24773	4.74934	4.58244e-13
F36A2.14	WBGene00023490	protein_coding_gene	2.24512	4.74076	7.00281e-08
dpy-9	WBGene00001071	protein_coding_gene	2.24153	4.72899	1.06274e-08
col-17	WBGene00000606	protein_coding_gene	2.24061	4.72596	3.99182e-13
Y38H8A.3	WBGene00012637	protein_coding_gene	2.23974	4.72313	2.66084e-08
msp-51	WBGene00003444	protein_coding_gene	2.23898	4.72063	1.16402e-08
C34D4.3	WBGene00016399	protein_coding_gene	2.2367	4.71317	1.4449e-09
Y46G5A.22	WBGene00012912	protein_coding_gene	2.2347	4.70666	7.53415e-07
msp-152	WBGene00003470	protein_coding_gene	2.23411	4.70473	8.90441e-10
catp-4	WBGene00007248	protein_coding_gene	2.23357	4.70297	1.17674e-09
C04F12.7	WBGene00007301	protein_coding_gene	2.23224	4.69862	6.19107e-09
ant-1.3	WBGene00010485	protein_coding_gene	2.22802	4.68489	3.50892e-09
kin-5	WBGene00002193	protein_coding_gene	2.22639	4.67961	2.43673e-07
msp-76	WBGene00003463	protein_coding_gene	2.22561	4.6771	1.93382e-11
ZK1225.4	WBGene00014238	protein_coding_gene	2.2205	4.66054	2.12316e-07
decr-1.3	WBGene00011467	protein_coding_gene	2.21962	4.65771	9.17074e-06
spe-46	WBGene00012296	protein_coding_gene	2.21841	4.65381	1.19996e-08
F40F12.3	WBGene00009592	protein_coding_gene	2.21597	4.64594	1.58533e-07
F20H11.4	WBGene00017647	protein_coding_gene	2.21452	4.64127	2.70057e-08
R155.3	WBGene00020117	protein_coding_gene	2.20481	4.61015	6.22965e-07
Y57G11C.5	WBGene00013303	protein_coding_gene	2.20365	4.60644	6.63657e-09
msp-57	WBGene00003450	protein_coding_gene	2.20223	4.6019	1.24327e-09
K01H12.4	WBGene00010486	protein_coding_gene	2.20018	4.59536	4.7888e-08
F53B2.5	WBGene00009956	protein_coding_gene	2.1999	4.59447	7.26592e-07
C33F10.12	WBGene00016358	protein_coding_gene	2.19847	4.58991	8.83175e-08
ZK550.5	WBGene00013999	protein_coding_gene	2.19083	4.56568	1.58533e-07
col-73	WBGene00000649	protein_coding_gene	2.18972	4.56218	3.38495e-10
E01G6.1	WBGene00008449	protein_coding_gene	2.1875	4.55514	9.55598e-08
msp-33	WBGene00003431	protein_coding_gene	2.17985	4.53107	8.93069e-10
F14F7.4	WBGene00008811	protein_coding_gene	2.17906	4.52857	9.55337e-06
F49C12.15	WBGene00009884	protein_coding_gene	2.17671	4.5212	2.90584e-10
F44G3.7	WBGene00009708	protein_coding_gene	2.17367	4.51171	6.10363e-07
msp-38	WBGene00003434	protein_coding_gene	2.17214	4.50692	3.05593e-08
F26A1.3	WBGene00017802	protein_coding_gene	2.16976	4.49947	4.00862e-06
nkb-2	WBGene00008074	protein_coding_gene	2.16835	4.49509	4.20369e-07
col-180	WBGene00000753	protein_coding_gene	2.16429	4.48247	4.99887e-08
T16A9.5	WBGene00011795	protein_coding_gene	2.15987	4.46873	2.09076e-08
clec-123	WBGene00021288	protein_coding_gene	2.1594	4.46728	6.60854e-08
F32H2.7	WBGene00009344	protein_coding_gene	2.1539	4.45029	4.3512e-08
H20J04.1	WBGene00019216	protein_coding_gene	2.15244	4.44578	5.86999e-05
B0379.7	WBGene00007159	protein_coding_gene	2.14973	4.43745	6.21312e-08
col-157	WBGene00000730	protein_coding_gene	2.14765	4.43107	9.73486e-10
F56A11.6	WBGene00018926	protein_coding_gene	2.14641	4.42726	1.08544e-07
sst-20	WBGene00006058	protein_coding_gene	2.14297	4.41669	3.11673e-07
D1086.17	WBGene00045355	protein_coding_gene	2.13767	4.4005	1.18292e-07
ssp-33	WBGene00011134	protein_coding_gene	2.13319	4.38686	1.79074e-06
C39H7.1	WBGene00016541	protein_coding_gene	2.13178	4.38257	2.30045e-09
his-70	WBGene00001944	protein_coding_gene	2.12941	4.37538	5.74683e-06
T08B2.12	WBGene00020350	protein_coding_gene	2.12787	4.37072	3.12663e-07
fipr-7	WBGene00007543	protein_coding_gene	2.12731	4.36901	2.0301e-07
clec-119	WBGene00018575	protein_coding_gene	2.1246	4.36083	4.43805e-07
M70.3	WBGene00019785	protein_coding_gene	2.12384	4.35853	3.2188e-07
col-7	WBGene00000596	protein_coding_gene	2.12377	4.35831	9.09593e-09
ttbk-5	WBGene00007305	protein_coding_gene	2.12177	4.35229	5.53316e-07
F59A6.4	WBGene00019086	protein_coding_gene	2.11946	4.34532	7.17383e-07
Y53F4B.19	WBGene00013165	protein_coding_gene	2.11677	4.33722	6.61013e-07
spe-26	WBGene00004972	protein_coding_gene	2.10742	4.3092	2.67618e-07
sqt-1	WBGene00005016	protein_coding_gene	2.10666	4.30692	4.58244e-13
C18A3.7	WBGene00015944	protein_coding_gene	2.09924	4.28484	5.45659e-05
gsp-4	WBGene00020187	protein_coding_gene	2.09675	4.27744	3.33446e-08
R10E9.2	WBGene00011214	protein_coding_gene	2.09493	4.27206	1.41655e-08
spe-4	WBGene00004958	protein_coding_gene	2.09242	4.26462	2.76267e-08
msp-56	WBGene00003449	protein_coding_gene	2.09192	4.26316	2.36442e-08
Y43C5A.4	WBGene00012784	protein_coding_gene	2.08771	4.25073	1.45621e-05
C38C3.3	WBGene00016512	protein_coding_gene	2.08619	4.24626	4.43805e-07
ssq-3	WBGene00006052	protein_coding_gene	2.08604	4.24582	6.34329e-08
clec-117	WBGene00015193	protein_coding_gene	2.08533	4.24371	4.51302e-06
Y37D8A.5	WBGene00012547	protein_coding_gene	2.085	4.24276	2.20838e-06
F41E6.11	WBGene00018292	protein_coding_gene	2.08361	4.23866	2.22344e-07
F10C1.23	WBGene00271819	protein_coding_gene	2.08113	4.23139	6.57913e-05
F53B6.4	WBGene00009959	protein_coding_gene	2.07962	4.22694	2.67832e-09
col-81	WBGene00000657	protein_coding_gene	2.07725	4.22001	9.91963e-08
Y1A5A.1	WBGene00012379	protein_coding_gene	2.07581	4.21582	4.18669e-06
col-91	WBGene00000666	protein_coding_gene	2.07458	4.21223	1.67029e-11
F57H12.6	WBGene00019021	protein_coding_gene	2.07342	4.20884	1.11917e-06
F59A3.8	WBGene00019081	protein_coding_gene	2.0731	4.20791	9.29511e-06
C34F11.5	WBGene00016416	protein_coding_gene	2.07226	4.20544	3.58731e-07
ubxn-5	WBGene00011336	protein_coding_gene	2.0656	4.18607	7.37097e-07
F36H12.3	WBGene00018119	protein_coding_gene	2.06322	4.17918	8.31924e-07
sss-1	WBGene00006056	protein_coding_gene	2.06274	4.1778	2.12127e-07
T06G6.6	WBGene00011548	protein_coding_gene	2.06225	4.17637	1.788e-05
Y59E9AL.3	WBGene00021993	protein_coding_gene	2.06167	4.1747	8.73288e-08
msp-36	WBGene00003432	protein_coding_gene	2.05993	4.16967	1.95309e-07
T06E4.8	WBGene00011535	protein_coding_gene	2.05975	4.16914	4.24435e-07
F55C5.2	WBGene00010092	pseudogene	2.05811	4.1644	1.2019e-06
msp-65	WBGene00003458	protein_coding_gene	2.05279	4.14908	5.85688e-08
C27D6.11	WBGene00044388	protein_coding_gene	2.05268	4.14877	3.94153e-06
irld-3	WBGene00017175	protein_coding_gene	2.05161	4.14569	3.59478e-06
B0218.7	WBGene00015051	protein_coding_gene	2.04998	4.14101	8.02684e-07
bli-1	WBGene00000251	protein_coding_gene	2.04699	4.13241	2.26001e-08
F44D12.8	WBGene00009685	protein_coding_gene	2.04397	4.1238	3.17299e-06
T06C10.3	WBGene00020289	protein_coding_gene	2.04376	4.12318	4.31378e-06
H23N18.5	WBGene00019236	protein_coding_gene	2.03574	4.10033	2.6436e-07
wrt-8	WBGene00006954	protein_coding_gene	2.03099	4.08685	6.24819e-06
spch-2	WBGene00015689	protein_coding_gene	2.03066	4.08593	8.75241e-07
C52E4.7	WBGene00008259	protein_coding_gene	2.02764	4.07737	5.25647e-06
T22C1.8	WBGene00011918	protein_coding_gene	2.02746	4.07687	1.17936e-06
K07A1.4	WBGene00010611	protein_coding_gene	2.02368	4.06621	1.78574e-06
ZK354.2	WBGene00022705	protein_coding_gene	2.01564	4.0436	3.64349e-07
cpb-2	WBGene00000771	protein_coding_gene	2.01553	4.04329	8.58458e-07
Y53C10A.10	WBGene00013138	protein_coding_gene	2.01476	4.04115	8.66948e-07
F55G11.4	WBGene00010124	protein_coding_gene	2.01278	4.0356	1.36644e-11
Y54G2A.13	WBGene00021878	protein_coding_gene	2.00954	4.02653	4.04559e-06
Y105C5B.17	WBGene00013656	protein_coding_gene	2.00923	4.02567	5.30669e-06
W09D6.4	WBGene00012357	protein_coding_gene	2.00889	4.02473	1.83443e-06
ttr-14	WBGene00011460	protein_coding_gene	2.0084	4.02336	1.9179e-11
Y47D7A.15	WBGene00021627	protein_coding_gene	2.00515	4.01429	2.14597e-13
C50F2.5	WBGene00016839	protein_coding_gene	2.00105	4.00291	6.43351e-06
Y106G6H.13	WBGene00013723	protein_coding_gene	2.00083	4.00231	2.52916e-07
C33H5.16	WBGene00016382	protein_coding_gene	1.99843	3.99566	3.53907e-05
F32B5.1	WBGene00017975	protein_coding_gene	1.99692	3.99148	2.62547e-06
Y39G10AR.16	WBGene00021472	protein_coding_gene	1.99647	3.99024	6.90965e-07
C36H8.1	WBGene00007987	protein_coding_gene	1.99636	3.98992	1.9694e-06
tag-314	WBGene00008871	protein_coding_gene	1.99621	3.9895	5.87363e-05
ZK858.2	WBGene00014116	protein_coding_gene	1.99604	3.98903	1.08152e-07
Y22D7AR.12	WBGene00021265	pseudogene	1.99385	3.983	7.92838e-06
F34D10.8	WBGene00009377	protein_coding_gene	1.99294	3.98047	9.1282e-08
clec-17	WBGene00008477	protein_coding_gene	1.99277	3.97999	3.5899e-07
C33F10.1	WBGene00016351	protein_coding_gene	1.99207	3.97808	3.14597e-07
ZK354.8	WBGene00022709	protein_coding_gene	1.99201	3.97792	2.18246e-06
nspd-7	WBGene00012781	protein_coding_gene	1.99189	3.97759	8.15805e-09
K09G1.2	WBGene00010728	protein_coding_gene	1.99073	3.97437	0.000127591
ZC477.7	WBGene00022621	protein_coding_gene	1.98903	3.96971	1.76233e-06
C27D6.3	WBGene00016161	protein_coding_gene	1.98529	3.95942	1.94436e-06
C34D4.2	WBGene00016398	protein_coding_gene	1.98494	3.95847	4.54338e-06
F55H12.5	WBGene00010136	protein_coding_gene	1.98446	3.95715	1.80026e-06
C24A11.1	WBGene00016040	protein_coding_gene	1.98004	3.94503	2.32688e-06
phat-4	WBGene00020237	protein_coding_gene	1.98001	3.94496	3.41662e-10
Y38C1AA.7	WBGene00021398	protein_coding_gene	1.97997	3.94486	7.56721e-07
C15C6.2	WBGene00007601	protein_coding_gene	1.97167	3.92222	8.68787e-07
B0261.6	WBGene00015094	protein_coding_gene	1.96867	3.91407	8.68787e-07
W03D8.10	WBGene00020991	pseudogene	1.96623	3.90746	1.92068e-05
col-176	WBGene00000749	protein_coding_gene	1.9644	3.90251	4.45109e-06
C07G1.6	WBGene00015572	protein_coding_gene	1.9626	3.89764	1.10149e-06
R09E10.6	WBGene00011176	protein_coding_gene	1.96035	3.89156	7.53415e-07
F10G8.1	WBGene00008661	protein_coding_gene	1.95962	3.88959	8.86017e-06
C25D7.1	WBGene00007714	protein_coding_gene	1.95921	3.88848	1.81341e-05
col-146	WBGene00000719	protein_coding_gene	1.95569	3.87901	2.5584e-12
C05C12.5	WBGene00007337	protein_coding_gene	1.95293	3.87161	2.41042e-06
C34B2.3	WBGene00016388	protein_coding_gene	1.95019	3.86425	2.40686e-05
F57F4.1	WBGene00019015	protein_coding_gene	1.94981	3.86324	4.76183e-06
clp-6	WBGene00000546	protein_coding_gene	1.94944	3.86223	9.59667e-07
F47B3.7	WBGene00018531	protein_coding_gene	1.94824	3.85902	4.23287e-06
C09D4.3	WBGene00015634	protein_coding_gene	1.9469	3.85546	9.57062e-06
K06A5.2	WBGene00019430	protein_coding_gene	1.94553	3.85179	1.72784e-06
Y47G6A.26	WBGene00021650	protein_coding_gene	1.94497	3.8503	5.86787e-06
C14A6.13	WBGene00050956	protein_coding_gene	1.93993	3.83687	3.2204e-05
T08G11.2	WBGene00044684	protein_coding_gene	1.93984	3.83662	1.0163e-05
K08C9.1	WBGene00010650	protein_coding_gene	1.93659	3.828	7.56427e-06
T19C3.2	WBGene00020560	protein_coding_gene	1.93583	3.82597	1.57144e-06
ssq-2	WBGene00006051	protein_coding_gene	1.93454	3.82257	1.80026e-06
ssp-35	WBGene00010091	protein_coding_gene	1.93411	3.82141	1.61578e-06
hdl-2	WBGene00006409	protein_coding_gene	1.93233	3.81671	1.65903e-05
gipc-2	WBGene00009681	protein_coding_gene	1.9294	3.80898	1.81447e-06
F08B4.8	WBGene00255375	protein_coding_gene	1.92887	3.80757	1.26924e-06
oac-30	WBGene00018573	protein_coding_gene	1.92766	3.80436	0.000136246
catp-3	WBGene00015660	protein_coding_gene	1.92514	3.79774	3.35712e-10
F55F8.7	WBGene00018895	protein_coding_gene	1.91916	3.78203	1.08033e-05
C04G6.2	WBGene00015453	protein_coding_gene	1.9139	3.76827	2.48981e-05
F55A11.11	WBGene00010082	protein_coding_gene	1.91175	3.76266	7.79185e-07
tag-164	WBGene00006509	protein_coding_gene	1.91164	3.76236	2.60932e-06
Y67A10A.3	WBGene00013452	protein_coding_gene	1.91102	3.76074	4.02983e-05
dpy-8	WBGene00001070	protein_coding_gene	1.9104	3.75912	2.11703e-07
msp-10	WBGene00003425	protein_coding_gene	1.91009	3.75834	4.70953e-06
msp-49	WBGene00003442	protein_coding_gene	1.90765	3.75198	1.41645e-07
T28B8.6	WBGene00044122	protein_coding_gene	1.90658	3.74919	0.000261631
Y71G12B.22	WBGene00022157	protein_coding_gene	1.90617	3.74812	1.92588e-05
ZK856.18	WBGene00194912	protein_coding_gene	1.90421	3.74304	3.50136e-05
K09C6.7	WBGene00019561	protein_coding_gene	1.9011	3.73499	4.68483e-06
C03C11.1	WBGene00007274	protein_coding_gene	1.9007	3.73395	1.04838e-05
K09B11.5	WBGene00010712	protein_coding_gene	1.89245	3.71265	1.56935e-05
msrp-2	WBGene00022751	protein_coding_gene	1.8924	3.71253	2.36202e-06
col-139	WBGene00000712	protein_coding_gene	1.89106	3.70908	1.79778e-06
Y45F10B.3	WBGene00012871	protein_coding_gene	1.88956	3.70523	9.80426e-05
T21C9.9	WBGene00011895	protein_coding_gene	1.88826	3.7019	5.63726e-06
ZK892.5	WBGene00014129	protein_coding_gene	1.88817	3.70165	1.58033e-05
F58E6.5	WBGene00010254	protein_coding_gene	1.88706	3.69879	6.14397e-06
cdh-10	WBGene00000402	protein_coding_gene	1.88503	3.69361	1.0163e-05
T26H5.9	WBGene00044206	protein_coding_gene	1.88396	3.69086	2.09817e-08
elo-7	WBGene00001245	protein_coding_gene	1.88076	3.68269	0.000233883
C35E7.9	WBGene00016461	protein_coding_gene	1.88005	3.68087	5.4664e-06
C01G5.3	WBGene00015305	protein_coding_gene	1.87758	3.67459	0.000243419
K07A1.5	WBGene00010612	protein_coding_gene	1.87305	3.66305	5.42431e-06
T15B12.2	WBGene00020531	protein_coding_gene	1.873	3.66293	3.86574e-05
F42A9.7	WBGene00018336	protein_coding_gene	1.8706	3.65684	5.73509e-06
T06E4.9	WBGene00011536	protein_coding_gene	1.86916	3.65319	4.93826e-06
wago-10	WBGene00020707	protein_coding_gene	1.86768	3.64945	2.79511e-05
elo-8	WBGene00001246	protein_coding_gene	1.86642	3.64628	1.10742e-05
T28B8.4	WBGene00012115	protein_coding_gene	1.86412	3.64046	5.47585e-05
cnp-2	WBGene00012901	protein_coding_gene	1.86034	3.63094	5.93754e-09
dpy-13	WBGene00001074	protein_coding_gene	1.85915	3.62794	2.63714e-11
F38H4.4	WBGene00009548	protein_coding_gene	1.859	3.62757	1.75981e-05
ZC317.6	WBGene00022589	protein_coding_gene	1.85799	3.62503	6.42708e-06
col-152	WBGene00000725	protein_coding_gene	1.8576	3.62405	9.93199e-06
M110.7	WBGene00010915	protein_coding_gene	1.85357	3.61393	6.57913e-05
C42D4.3	WBGene00016596	protein_coding_gene	1.85281	3.61202	6.15741e-07
F41H10.1	WBGene00018314	protein_coding_gene	1.85214	3.61037	1.46493e-08
F42C5.5	WBGene00018347	protein_coding_gene	1.85189	3.60972	6.03713e-05
C49C8.1	WBGene00016765	protein_coding_gene	1.85125	3.60813	0.000156822
T23F11.2	WBGene00011954	protein_coding_gene	1.85035	3.60588	2.30276e-05
K11C4.1	WBGene00019642	protein_coding_gene	1.84724	3.59812	2.7614e-05
F36A4.2	WBGene00018081	protein_coding_gene	1.84614	3.59538	6.4489e-05
R148.7	WBGene00020105	protein_coding_gene	1.84577	3.59445	6.94519e-06
ZK354.7	WBGene00022708	protein_coding_gene	1.84493	3.59236	2.31974e-05
C31H1.5	WBGene00016288	protein_coding_gene	1.84184	3.58467	1.46429e-05
T10E9.4	WBGene00020414	protein_coding_gene	1.8406	3.58158	6.90904e-06
msp-113	WBGene00003468	protein_coding_gene	1.83986	3.57975	2.3039e-05
F09C12.8	WBGene00017279	protein_coding_gene	1.83867	3.5768	6.78821e-06
nspd-2	WBGene00010633	protein_coding_gene	1.83733	3.57347	6.90904e-06
K08F4.5	WBGene00010679	protein_coding_gene	1.83695	3.57254	1.30501e-05
F56F3.4	WBGene00010155	protein_coding_gene	1.83594	3.57003	9.79428e-06
ZK1248.5	WBGene00022876	protein_coding_gene	1.83134	3.55868	2.97913e-05
C43E11.5	WBGene00016605	protein_coding_gene	1.82905	3.55304	1.90537e-05
F25H5.7	WBGene00009129	protein_coding_gene	1.82814	3.5508	1.80856e-05
T03F6.6	WBGene00011401	protein_coding_gene	1.82649	3.54674	1.2234e-05
hdl-1	WBGene00001839	protein_coding_gene	1.8245	3.54185	1.92068e-05
oac-9	WBGene00016753	protein_coding_gene	1.82282	3.53771	3.10761e-05
C06G4.4	WBGene00015558	protein_coding_gene	1.82074	3.53263	0.000307418
cyn-2	WBGene00000878	protein_coding_gene	1.82002	3.53086	2.88659e-09
msp-19	WBGene00003426	protein_coding_gene	1.81879	3.52786	3.20396e-06
B0025.5	WBGene00194700	protein_coding_gene	1.81817	3.52633	4.34043e-06
R06B10.1	WBGene00019912	pseudogene	1.81736	3.52436	5.10471e-05
ssq-4	WBGene00006053	protein_coding_gene	1.81611	3.5213	1.46454e-05
F36D3.4	WBGene00009470	protein_coding_gene	1.81394	3.51601	9.55337e-06
ttbk-4	WBGene00012169	protein_coding_gene	1.81124	3.50943	1.76196e-05
F37A8.1	WBGene00009501	protein_coding_gene	1.80958	3.50541	1.49075e-05
col-154	WBGene00000727	protein_coding_gene	1.80596	3.49662	3.25822e-06
W03G1.2	WBGene00021010	protein_coding_gene	1.80564	3.49584	0.000121431
C32E12.1	WBGene00016327	protein_coding_gene	1.80375	3.49128	1.54084e-05
F58F12.3	WBGene00019063	protein_coding_gene	1.80352	3.49072	0.000499601
T10E9.3	WBGene00020413	protein_coding_gene	1.80336	3.49033	4.68483e-06
bah-1	WBGene00050875	protein_coding_gene	1.79999	3.48219	0.000406602
msp-3	WBGene00003424	protein_coding_gene	1.79986	3.48187	6.31338e-06
ttr-12	WBGene00009759	protein_coding_gene	1.79983	3.4818	7.38886e-05
C17H12.5	WBGene00015931	protein_coding_gene	1.79764	3.47651	1.58049e-05
C35E7.10	WBGene00016462	protein_coding_gene	1.79727	3.47562	5.60017e-07
T13F2.9	WBGene00011748	pseudogene	1.79652	3.47382	9.47604e-06
D1081.12	WBGene00086554	protein_coding_gene	1.79592	3.47237	4.807e-05
F31E8.5	WBGene00017955	protein_coding_gene	1.79562	3.47165	3.28773e-05
F58D5.7	WBGene00010246	protein_coding_gene	1.79493	3.46999	1.46387e-05
T16G12.7	WBGene00011808	protein_coding_gene	1.79464	3.46928	9.90152e-05
ZK688.10	WBGene00044447	protein_coding_gene	1.7931	3.46559	2.30276e-05
grd-2	WBGene00001691	protein_coding_gene	1.78985	3.45779	0.000250592
C16A11.7	WBGene00015820	protein_coding_gene	1.78824	3.45393	2.5331e-05
msp-71	WBGene00003460	pseudogene	1.78754	3.45226	0.000155854
ugt-66	WBGene00016013	protein_coding_gene	1.78712	3.45125	7.95246e-06
trx-3	WBGene00019717	protein_coding_gene	1.78711	3.45123	1.07786e-05
tbx-34	WBGene00006553	protein_coding_gene	1.78663	3.45008	3.57539e-05
C34F11.2	WBGene00016414	protein_coding_gene	1.78607	3.44874	2.77559e-05
ZK783.6	WBGene00044448	protein_coding_gene	1.78596	3.44847	0.000358684
gpdh-1	WBGene00009824	protein_coding_gene	1.78495	3.44607	3.69274e-09
Y75B7AR.1	WBGene00022287	protein_coding_gene	1.78357	3.44278	1.9887e-05
C28D4.5	WBGene00007793	protein_coding_gene	1.78222	3.43955	7.14639e-05
F58G1.3	WBGene00010265	protein_coding_gene	1.78218	3.43944	3.13812e-05
ZC581.10	WBGene00195178	protein_coding_gene	1.7816	3.43807	2.31974e-05
pfk-1.2	WBGene00008230	protein_coding_gene	1.78071	3.43596	6.59289e-05
nep-6	WBGene00017550	protein_coding_gene	1.77906	3.43203	5.93089e-05
F42G8.8	WBGene00018359	protein_coding_gene	1.77644	3.4258	5.33757e-05
acs-10	WBGene00007082	protein_coding_gene	1.7736	3.41905	3.10761e-05
Y37E11AL.2	WBGene00021358	protein_coding_gene	1.77292	3.41746	1.88721e-05
K03H1.12	WBGene00010547	protein_coding_gene	1.77259	3.41668	6.33599e-05
C18E9.8	WBGene00007688	protein_coding_gene	1.77189	3.41502	6.69467e-05
K04G2.4	WBGene00010563	protein_coding_gene	1.76922	3.4087	9.29511e-06
F49C5.11	WBGene00044163	protein_coding_gene	1.76855	3.40711	9.85722e-05
F54D1.1	WBGene00010046	protein_coding_gene	1.76853	3.40706	4.31277e-05
R07E5.6	WBGene00011114	protein_coding_gene	1.76095	3.3892	4.07468e-05
F17E9.5	WBGene00017542	protein_coding_gene	1.75837	3.38315	6.05555e-06
C39B5.5	WBGene00016523	protein_coding_gene	1.75732	3.3807	6.2752e-07
F46A9.2	WBGene00009755	protein_coding_gene	1.75672	3.37929	0.000225156
ZK945.7	WBGene00014169	protein_coding_gene	1.75643	3.37861	1.94945e-05
F36H12.5	WBGene00018121	protein_coding_gene	1.74887	3.36096	5.47585e-05
col-144	WBGene00000717	protein_coding_gene	1.74387	3.34932	3.6925e-06
T08G3.4	WBGene00011617	pseudogene	1.74348	3.34841	0.000114383
F42G4.2	WBGene00009641	protein_coding_gene	1.74252	3.34619	2.18037e-05
C28C12.4	WBGene00016180	protein_coding_gene	1.74161	3.34409	5.53316e-07
C56C10.6	WBGene00016963	protein_coding_gene	1.74158	3.34401	0.000324421
T20H4.2	WBGene00020635	protein_coding_gene	1.74068	3.34193	0.00012858
Y105C5B.18	WBGene00013657	protein_coding_gene	1.74021	3.34085	4.23564e-05
C28C12.11	WBGene00016181	protein_coding_gene	1.73928	3.33868	4.64817e-05
fipr-10	WBGene00008245	protein_coding_gene	1.73904	3.33813	1.58619e-05
W03D8.5	WBGene00020987	protein_coding_gene	1.7373	3.33412	6.99778e-05
T23F6.3	WBGene00011951	protein_coding_gene	1.73671	3.33274	1.81299e-05
ptp-5.3	WBGene00021207	protein_coding_gene	1.73663	3.33257	0.000107142
msp-55	WBGene00003448	protein_coding_gene	1.7354	3.32971	1.16637e-05
msp-40	WBGene00003435	protein_coding_gene	1.7333	3.32488	3.82433e-05
T28H11.7	WBGene00020905	protein_coding_gene	1.7313	3.32027	3.17769e-05
C15H7.3	WBGene00007610	protein_coding_gene	1.73089	3.31934	6.33599e-05
C09B9.2	WBGene00015627	protein_coding_gene	1.72936	3.3158	6.06356e-05
Y69A2AR.8	WBGene00022079	pseudogene	1.72632	3.30883	4.01335e-05
C48B6.4	WBGene00016742	protein_coding_gene	1.72473	3.30518	8.51153e-05
T25B9.6	WBGene00012012	protein_coding_gene	1.72405	3.30363	0.000108908
F35E2.9	WBGene00009416	protein_coding_gene	1.72212	3.2992	9.17004e-05
kin-21	WBGene00002204	protein_coding_gene	1.72212	3.2992	0.000233062
F32B4.2	WBGene00009313	protein_coding_gene	1.72178	3.29843	9.65535e-05
T02B11.9	WBGene00044777	protein_coding_gene	1.72137	3.2975	0.000145241
ZK84.1	WBGene00022649	protein_coding_gene	1.72125	3.29722	1.87638e-06
ttr-29	WBGene00011286	protein_coding_gene	1.72042	3.29533	3.10761e-05
ugt-18	WBGene00013900	protein_coding_gene	1.72035	3.29516	2.63692e-06
B0207.1	WBGene00015026	protein_coding_gene	1.72021	3.29484	0.00020165
B0238.12	WBGene00015076	protein_coding_gene	1.71686	3.2872	2.22344e-07
Y106G6A.4	WBGene00013696	protein_coding_gene	1.71251	3.2773	4.82549e-05
C26B2.2	WBGene00016125	protein_coding_gene	1.71247	3.27721	0.000145814
F14D7.10	WBGene00008797	protein_coding_gene	1.71183	3.27577	0.000333131
wht-6	WBGene00007060	protein_coding_gene	1.71158	3.27518	9.67615e-07
nlp-4	WBGene00003742	protein_coding_gene	1.70962	3.27075	6.0561e-05
C09B9.7	WBGene00015630	protein_coding_gene	1.70844	3.26807	0.000255881
grd-6	WBGene00001695	protein_coding_gene	1.70842	3.26803	1.9694e-06
rol-6	WBGene00004397	protein_coding_gene	1.70557	3.26158	1.46493e-08
cpg-7	WBGene00010723	protein_coding_gene	1.7029	3.25554	3.50136e-05
ZK616.61	WBGene00194816	protein_coding_gene	1.7027	3.25509	9.92874e-05
nas-15	WBGene00003534	protein_coding_gene	1.7012	3.25171	6.91746e-05
T05D4.5	WBGene00011478	protein_coding_gene	1.70088	3.25098	0.000163593
lon-3	WBGene00003057	protein_coding_gene	1.69955	3.248	9.03382e-07
Y71G12B.27	WBGene00022162	protein_coding_gene	1.69507	3.23792	0.000135575
C08F11.7	WBGene00007454	protein_coding_gene	1.69477	3.23726	3.38958e-07
C47E12.11	WBGene00008154	protein_coding_gene	1.69386	3.23521	0.000135114
msp-31	WBGene00003429	protein_coding_gene	1.69382	3.23512	6.97691e-05
F02E9.3	WBGene00008529	protein_coding_gene	1.69278	3.23279	0.000110622
C43G2.3	WBGene00016612	protein_coding_gene	1.69129	3.22946	3.4639e-05
col-77	WBGene00000653	protein_coding_gene	1.69108	3.22898	5.38286e-06
F36H12.4	WBGene00018120	protein_coding_gene	1.68942	3.22528	0.000316487
Y102A11A.5	WBGene00022415	protein_coding_gene	1.68786	3.22177	2.71679e-05
Y53F4B.11	WBGene00013158	protein_coding_gene	1.68517	3.21579	5.83399e-05
K09E4.1	WBGene00010719	protein_coding_gene	1.68446	3.21421	1.99313e-05
col-129	WBGene00000703	protein_coding_gene	1.68347	3.21199	3.46344e-05
sulp-6	WBGene00020914	protein_coding_gene	1.68018	3.20468	7.75835e-05
Y47G6A.15	WBGene00021641	protein_coding_gene	1.67736	3.19841	7.9434e-09
C50F7.5	WBGene00016845	protein_coding_gene	1.6769	3.19739	2.27557e-06
W02A2.8	WBGene00012191	protein_coding_gene	1.67518	3.19359	9.02188e-05
C28D4.7	WBGene00007794	protein_coding_gene	1.67361	3.19011	0.00012858
nep-8	WBGene00017553	protein_coding_gene	1.67185	3.18622	0.000285589
M162.7	WBGene00010933	protein_coding_gene	1.67024	3.18267	0.000199855
ncr-2	WBGene00003562	protein_coding_gene	1.66625	3.17388	1.58033e-05
moa-1	WBGene00020116	protein_coding_gene	1.66602	3.17337	0.000288461
T13F3.8	WBGene00044205	protein_coding_gene	1.66277	3.16625	4.13967e-05
rmd-6	WBGene00020070	protein_coding_gene	1.66244	3.16552	0.000295755
F21C3.7	WBGene00077548	protein_coding_gene	1.65638	3.15224	0.00126437
Y69E1A.2	WBGene00013474	protein_coding_gene	1.65319	3.14528	0.00016282
F54C1.8	WBGene00018792	protein_coding_gene	1.65307	3.14501	0.000278369
Y59E9AL.2	WBGene00043743	protein_coding_gene	1.65066	3.13977	0.000193361
Y51H7C.13	WBGene00021791	protein_coding_gene	1.65052	3.13948	1.80026e-06
H06I04.5	WBGene00019169	protein_coding_gene	1.64862	3.13535	0.000145672
F54F12.1	WBGene00010072	protein_coding_gene	1.64796	3.13391	9.97294e-05
ZK1128.3	WBGene00014229	protein_coding_gene	1.64615	3.12998	0.000123375
lido-18	WBGene00015988	protein_coding_gene	1.64543	3.12841	1.79074e-06
Y69E1A.1	WBGene00013473	protein_coding_gene	1.64541	3.12836	6.61788e-05
frk-1	WBGene00001487	protein_coding_gene	1.64537	3.12828	0.000178927
F26A3.5	WBGene00009143	protein_coding_gene	1.64533	3.12819	0.0001349
F27E5.3	WBGene00009193	protein_coding_gene	1.64533	3.12819	0.000206295
F36H1.3	WBGene00009492	protein_coding_gene	1.64227	3.12156	0.000364006
Y39G10AR.15	WBGene00021471	protein_coding_gene	1.64197	3.12091	0.000166478
F11G11.4	WBGene00017384	protein_coding_gene	1.63824	3.11286	0.000288461
C08F11.10	WBGene00007457	protein_coding_gene	1.6375	3.11126	0.000217818
R11E3.1	WBGene00020003	protein_coding_gene	1.63412	3.10397	1.56512e-05
C46A5.1	WBGene00016698	protein_coding_gene	1.62899	3.09295	9.24495e-05
C08F8.6	WBGene00007448	protein_coding_gene	1.62889	3.09276	0.000126045
msrp-5	WBGene00017059	protein_coding_gene	1.62837	3.09164	0.000127343
T04A8.13	WBGene00011414	protein_coding_gene	1.6254	3.08528	0.000338135
C54G4.2	WBGene00008312	protein_coding_gene	1.62426	3.08285	0.000326825
C28H8.5	WBGene00016196	protein_coding_gene	1.62386	3.08199	5.49096e-05
Y59E9AL.6	WBGene00021996	protein_coding_gene	1.6237	3.08164	0.000127479
AH6.3	WBGene00007081	protein_coding_gene	1.62021	3.07419	0.000168646
Y39B6A.30	WBGene00012689	protein_coding_gene	1.62013	3.07404	0.00024595
BE10.1	WBGene00007209	protein_coding_gene	1.61938	3.07243	0.000390353
abu-10	WBGene00000033	protein_coding_gene	1.61841	3.07036	8.01525e-05
Y57G11C.42	WBGene00013331	protein_coding_gene	1.61593	3.06508	0.000107524
pqn-63	WBGene00004146	protein_coding_gene	1.61446	3.06198	0.00020165
C25A8.5	WBGene00016085	protein_coding_gene	1.61302	3.05891	0.000236874
wrt-6	WBGene00006952	protein_coding_gene	1.61259	3.05801	0.00013064
nas-8	WBGene00003527	protein_coding_gene	1.60948	3.05141	0.000106955
C10G11.8	WBGene00015688	protein_coding_gene	1.60866	3.04968	0.000136755
ZK546.4	WBGene00022761	protein_coding_gene	1.6074	3.04703	0.000220796
asns-1	WBGene00003816	protein_coding_gene	1.60556	3.04313	6.53503e-05
msp-81	WBGene00003467	protein_coding_gene	1.60475	3.04143	0.000212867
F36H12.14	WBGene00018127	pseudogene	1.60191	3.03545	0.000595197
Y57G7A.5	WBGene00021968	protein_coding_gene	1.60003	3.03149	0.000252274
R03D7.8	WBGene00010992	protein_coding_gene	1.60001	3.03146	0.000531876
C53D6.10	WBGene00023424	protein_coding_gene	1.59785	3.02691	0.000295755
F56D6.13	WBGene00044475	protein_coding_gene	1.59716	3.02547	0.000284961
F40G12.10	WBGene00009605	protein_coding_gene	1.59418	3.01922	0.000220911
K09C6.2	WBGene00019556	protein_coding_gene	1.59336	3.01751	0.000511304
F10C1.3	WBGene00017325	protein_coding_gene	1.59279	3.01633	0.000397428
F36A4.4	WBGene00018083	protein_coding_gene	1.5902	3.01091	0.000393783
fer-1	WBGene00001414	protein_coding_gene	1.58966	3.00978	0.000354505
irld-14	WBGene00011322	protein_coding_gene	1.58826	3.00687	0.000331752
T06E4.12	WBGene00044011	protein_coding_gene	1.58054	2.99081	8.32397e-07
kin-26	WBGene00002208	protein_coding_gene	1.57951	2.98869	0.00165567
ZK507.1	WBGene00013978	protein_coding_gene	1.577	2.98348	0.000240074
C04G2.9	WBGene00007308	protein_coding_gene	1.57694	2.98337	0.000221812
F07F6.1	WBGene00017215	protein_coding_gene	1.57531	2.98	0.000398015
Y38F1A.1	WBGene00012605	protein_coding_gene	1.57442	2.97817	8.72402e-06
Y38H8A.4	WBGene00012638	protein_coding_gene	1.5724	2.97398	0.000399802
F36A2.12	WBGene00009459	protein_coding_gene	1.56984	2.96872	0.000428847
smz-2	WBGene00020661	protein_coding_gene	1.56792	2.96477	4.01335e-05
qua-1	WBGene00004264	protein_coding_gene	1.56784	2.96461	5.06124e-07
C04E6.5	WBGene00015422	protein_coding_gene	1.5666	2.96205	0.000511304
K03H1.9	WBGene00010544	protein_coding_gene	1.56496	2.95869	0.00170549
msp-45	WBGene00003438	protein_coding_gene	1.56413	2.957	0.000271514
F26B1.8	WBGene00194703	protein_coding_gene	1.56171	2.95203	0.00016282
ttr-26	WBGene00013079	protein_coding_gene	1.5596	2.94772	1.90984e-07
T22B2.6	WBGene00020670	protein_coding_gene	1.55852	2.94551	0.00159943
basl-1	WBGene00015467	protein_coding_gene	1.55802	2.9445	0.000646028
F17C8.7	WBGene00008912	protein_coding_gene	1.55762	2.94368	0.000560923
suro-1	WBGene00011235	protein_coding_gene	1.55355	2.93538	2.94329e-05
H08M01.1	WBGene00010373	protein_coding_gene	1.55345	2.93518	0.000251837
T02B11.4	WBGene00020156	protein_coding_gene	1.55312	2.93451	0.000163593
B0280.11	WBGene00015106	protein_coding_gene	1.55284	2.93395	0.000284692
msp-64	WBGene00003457	protein_coding_gene	1.54873	2.9256	0.000196001
comp-1	WBGene00018158	protein_coding_gene	1.54778	2.92367	0.000420892
F29B9.7	WBGene00017922	protein_coding_gene	1.54623	2.92053	0.000354505
spch-1	WBGene00007307	protein_coding_gene	1.54461	2.91726	0.000573084
acl-13	WBGene00008581	protein_coding_gene	1.54298	2.91396	0.000694278
R08C7.8	WBGene00019951	protein_coding_gene	1.54293	2.91385	0.000351887
snf-2	WBGene00004901	protein_coding_gene	1.54217	2.91232	0.000428881
C27B7.6	WBGene00007763	protein_coding_gene	1.54178	2.91153	0.000407779
msd-4	WBGene00016447	protein_coding_gene	1.54037	2.9087	0.000313209
acdh-5	WBGene00016491	protein_coding_gene	1.54024	2.90842	0.000880536
B0524.5	WBGene00015244	protein_coding_gene	1.54003	2.908	0.00156734
Y71G12B.3	WBGene00022143	protein_coding_gene	1.53841	2.90473	0.00089415
grl-16	WBGene00001725	protein_coding_gene	1.53596	2.89981	0.000264708
icmt-1	WBGene00017673	protein_coding_gene	1.53552	2.89893	0.000485907
E03H12.5	WBGene00017112	protein_coding_gene	1.53512	2.89812	0.000225164
C33C12.7	WBGene00016339	protein_coding_gene	1.53495	2.89777	0.000623893
C01G10.4	WBGene00007231	protein_coding_gene	1.53408	2.89603	0.00303042
T11F8.4	WBGene00020435	protein_coding_gene	1.5338	2.89548	0.000485907
ZC581.7	WBGene00022634	protein_coding_gene	1.53081	2.88947	0.000966526
F21D9.2	WBGene00009016	protein_coding_gene	1.52923	2.88632	0.000682758
abt-1	WBGene00000019	protein_coding_gene	1.52872	2.88529	0.000974361
ZK512.8	WBGene00013987	protein_coding_gene	1.52751	2.88288	0.000407779
Y48G8AL.12	WBGene00021690	protein_coding_gene	1.52747	2.88279	1.9138e-07
D1081.5	WBGene00008383	protein_coding_gene	1.52637	2.88059	0.00028422
R08A2.2	WBGene00011133	protein_coding_gene	1.52568	2.87923	0.000675505
ZC412.10	WBGene00050943	protein_coding_gene	1.52535	2.87857	8.83606e-07
ZK892.3	WBGene00014127	protein_coding_gene	1.52521	2.87828	4.30255e-05
K09F6.3	WBGene00019586	protein_coding_gene	1.52248	2.87284	0.000410113
Y71F9AL.2	WBGene00022108	protein_coding_gene	1.51999	2.86788	0.000358488
W09C3.2	WBGene00021110	protein_coding_gene	1.51986	2.86763	0.000296795
C34F6.1	WBGene00007938	protein_coding_gene	1.51923	2.86639	0.000611404
msrp-3	WBGene00018497	protein_coding_gene	1.51892	2.86576	0.00159541
clec-206	WBGene00019089	protein_coding_gene	1.51889	2.86571	0.000252213
ZK596.2	WBGene00014007	protein_coding_gene	1.51662	2.8612	0.000684711
abu-1	WBGene00000024	protein_coding_gene	1.51569	2.85936	3.92816e-06
ptp-5.2	WBGene00013304	protein_coding_gene	1.51489	2.85777	0.00125188
nspd-3	WBGene00016058	protein_coding_gene	1.51163	2.85132	0.00056911
T02E1.7	WBGene00011379	protein_coding_gene	1.51027	2.84863	0.000595197
T28F4.3	WBGene00012138	protein_coding_gene	1.50904	2.8462	0.000697759
tag-344	WBGene00015230	protein_coding_gene	1.50688	2.84195	0.00102195
F40F9.3	WBGene00009581	protein_coding_gene	1.50593	2.84008	0.000707703
F33D11.7	WBGene00018004	protein_coding_gene	1.50449	2.83723	0.000750843
C31H1.1	WBGene00016286	protein_coding_gene	1.5025	2.83333	0.00194869
Y49F6B.8	WBGene00021720	protein_coding_gene	1.50196	2.83226	0.00089437
F22B3.8	WBGene00009039	protein_coding_gene	1.50034	2.82909	0.00238455
R09E10.1	WBGene00011171	protein_coding_gene	1.4998	2.82804	0.000574581
C14A6.6	WBGene00007570	protein_coding_gene	1.49899	2.82645	0.000423249
ifp-1	WBGene00002067	protein_coding_gene	1.49658	2.82173	4.32957e-06
F57H12.5	WBGene00019020	protein_coding_gene	1.49587	2.82034	0.000767433
Y44A6D.5	WBGene00012855	protein_coding_gene	1.49412	2.81692	0.000535937
F21H7.5	WBGene00009031	protein_coding_gene	1.49397	2.81663	0.000347115
C54D10.4	WBGene00008299	protein_coding_gene	1.4934	2.81551	0.00167817
D2062.4	WBGene00017056	protein_coding_gene	1.49262	2.814	0.00142033
cdh-7	WBGene00000399	protein_coding_gene	1.49249	2.81374	0.00135349
Y4C6A.1	WBGene00021151	pseudogene	1.49152	2.81185	0.00189097
ZK180.6	WBGene00022680	protein_coding_gene	1.49133	2.81149	5.2817e-06
ZK1307.4	WBGene00014247	protein_coding_gene	1.49034	2.80956	0.000896081
Y53F4A.2	WBGene00013148	protein_coding_gene	1.49024	2.80936	0.000424111
C10C6.3	WBGene00007512	protein_coding_gene	1.48989	2.80867	0.0012046
spe-17	WBGene00004971	protein_coding_gene	1.48819	2.80536	0.00171889
klp-17	WBGene00002227	protein_coding_gene	1.48804	2.80508	0.0012945
nep-13	WBGene00018196	protein_coding_gene	1.48494	2.79906	0.000882511
Y51H7C.9	WBGene00021787	protein_coding_gene	1.48458	2.79836	0.000555368
sfxn-1.1	WBGene00007080	protein_coding_gene	1.48333	2.79594	0.000891368
Y57G11A.2	WBGene00013290	protein_coding_gene	1.48145	2.7923	0.00041924
F10D11.6	WBGene00008652	protein_coding_gene	1.48119	2.79179	5.07414e-06
C42D4.13	WBGene00016598	protein_coding_gene	1.47925	2.78803	0.00107334
C01G10.1	WBGene00007230	protein_coding_gene	1.47887	2.7873	0.000660407
B0379.2	WBGene00007156	protein_coding_gene	1.47617	2.78209	0.00107334
F46F5.7	WBGene00018498	protein_coding_gene	1.47256	2.77514	0.00268267
F37C12.18	WBGene00044005	protein_coding_gene	1.4716	2.77329	0.00101605
D2024.4	WBGene00017052	protein_coding_gene	1.4712	2.77253	0.000491254
grd-14	WBGene00001703	protein_coding_gene	1.46501	2.76064	4.12885e-05
Y43C5B.2	WBGene00012785	protein_coding_gene	1.46467	2.76001	0.00194046
abu-12	WBGene00004127	protein_coding_gene	1.46073	2.75248	0.000419873
K08A2.2	WBGene00019512	protein_coding_gene	1.45809	2.74744	0.00146462
pes-8	WBGene00003981	protein_coding_gene	1.45806	2.74739	0.000126455
F32A11.3	WBGene00009308	protein_coding_gene	1.45696	2.74529	0.00119171
ZC434.3	WBGene00013891	protein_coding_gene	1.45488	2.74133	0.000689563
M02B1.4	WBGene00010829	protein_coding_gene	1.45476	2.74112	0.00208187
W03G9.5	WBGene00021016	protein_coding_gene	1.45472	2.74104	0.00360762
F44G4.5	WBGene00009714	protein_coding_gene	1.45419	2.74003	0.00133911
hasp-2	WBGene00021214	protein_coding_gene	1.45327	2.73827	0.00156705
oac-1	WBGene00007177	protein_coding_gene	1.45292	2.73761	0.00172983
C55C3.3	WBGene00016953	protein_coding_gene	1.45277	2.73734	6.827e-07
gsp-3	WBGene00021113	protein_coding_gene	1.45211	2.73608	0.00104623
clec-64	WBGene00009395	protein_coding_gene	1.45174	2.73538	0.00272709
Y39G8C.2	WBGene00012731	protein_coding_gene	1.44915	2.73048	0.00137397
F52F10.2	WBGene00018706	protein_coding_gene	1.44908	2.73035	0.00189276
B0024.4	WBGene00007097	protein_coding_gene	1.446	2.72452	5.30596e-05
C16C8.18	WBGene00015855	protein_coding_gene	1.44559	2.72373	0.00172526
C54G4.3	WBGene00008313	protein_coding_gene	1.44548	2.72353	0.00162738
scl-2	WBGene00009895	protein_coding_gene	1.44418	2.72108	0.000877003
F25F2.1	WBGene00009115	protein_coding_gene	1.44393	2.72061	0.000933236
clec-76	WBGene00021587	protein_coding_gene	1.44386	2.72048	0.000796529
C34G6.3	WBGene00016420	protein_coding_gene	1.44121	2.71549	0.00150939
ZK622.1	WBGene00022780	protein_coding_gene	1.4394	2.71207	0.00214666
pqn-60	WBGene00004144	protein_coding_gene	1.43922	2.71174	1.64231e-05
C09H10.9	WBGene00007503	protein_coding_gene	1.43807	2.70959	0.00197117
nspd-9	WBGene00017808	protein_coding_gene	1.43715	2.70785	0.00062269
F59A1.15	WBGene00010300	protein_coding_gene	1.43654	2.70671	0.0012809
spe-15	WBGene00004969	protein_coding_gene	1.43634	2.70633	7.72336e-07
col-128	WBGene00000702	protein_coding_gene	1.43511	2.70403	0.00231213
F36D3.8	WBGene00009473	protein_coding_gene	1.43374	2.70145	0.000228586
Y41E3.19	WBGene00044979	protein_coding_gene	1.43292	2.69992	0.000313209
ZK930.4	WBGene00014154	protein_coding_gene	1.43261	2.69935	0.00276967
F49F1.12	WBGene00018652	protein_coding_gene	1.42987	2.69422	0.00322296
C55C3.4	WBGene00016954	protein_coding_gene	1.42819	2.6911	0.00194333
K07H8.5	WBGene00019506	protein_coding_gene	1.42693	2.68873	0.00200477
dct-5	WBGene00017218	protein_coding_gene	1.42636	2.68767	0.00121935
C08F11.14	WBGene00007461	pseudogene	1.42633	2.68763	0.00211513
snf-4	WBGene00004903	pseudogene	1.42515	2.68543	0.00214129
acs-6	WBGene00022849	protein_coding_gene	1.42329	2.68196	0.00125795
gipc-1	WBGene00016440	protein_coding_gene	1.41912	2.67423	0.00108826
ZC581.2	WBGene00022632	protein_coding_gene	1.41854	2.67314	0.000834084
lgc-21	WBGene00007903	protein_coding_gene	1.41632	2.66903	0.00105655
clec-230	WBGene00007806	protein_coding_gene	1.41609	2.66861	0.000751314
tag-297	WBGene00007999	protein_coding_gene	1.41522	2.667	0.00125567
ptr-3	WBGene00004218	protein_coding_gene	1.41521	2.66699	0.000301518
Y87G2A.20	WBGene00044261	protein_coding_gene	1.41491	2.66644	0.00247893
cut-4	WBGene00008482	protein_coding_gene	1.41345	2.66374	0.00121388
irld-1	WBGene00044529	protein_coding_gene	1.41261	2.66219	0.00312775
F52H3.6	WBGene00009948	protein_coding_gene	1.41107	2.65935	0.000603922
C45G9.4	WBGene00016675	protein_coding_gene	1.41081	2.65887	0.00129631
abu-13	WBGene00004133	protein_coding_gene	1.41068	2.65862	0.000270191
pqn-74	WBGene00004156	protein_coding_gene	1.40902	2.65556	0.000737333
H38K22.6	WBGene00044911	protein_coding_gene	1.40674	2.65137	0.00297493
F07E5.8	WBGene00017213	protein_coding_gene	1.40513	2.64842	0.000261631
C09B9.4	WBGene00015629	protein_coding_gene	1.40363	2.64567	0.00338533
Y67A6A.1	WBGene00013449	protein_coding_gene	1.40361	2.64563	0.00150357
mpz-4	WBGene00019165	protein_coding_gene	1.40301	2.64452	0.00269654
C06G1.1	WBGene00015545	protein_coding_gene	1.40174	2.64221	0.000615746
col-161	WBGene00000734	protein_coding_gene	1.40116	2.64113	2.14978e-10
D1065.3	WBGene00017035	pseudogene	1.39986	2.63876	0.00257835
pals-32	WBGene00016281	protein_coding_gene	1.39925	2.63765	0.00140171
C36F7.5	WBGene00007986	protein_coding_gene	1.39745	2.63435	0.0022476
T25B9.4	WBGene00012010	protein_coding_gene	1.39584	2.63141	0.00189233
B0273.1	WBGene00015097	protein_coding_gene	1.39473	2.62939	0.00156705
pph-2	WBGene00004084	protein_coding_gene	1.39437	2.62873	0.00546572
F27C1.3	WBGene00017853	protein_coding_gene	1.3942	2.62843	0.00231189
gmeb-3	WBGene00008092	protein_coding_gene	1.39365	2.62743	0.00327399
ZK1053.2	WBGene00014197	protein_coding_gene	1.39352	2.62719	0.0037377
Y116F11B.8	WBGene00013824	protein_coding_gene	1.39323	2.62666	0.00310323
Y39G8B.9	WBGene00012728	protein_coding_gene	1.39196	2.62435	0.00119912
B0403.5	WBGene00015169	protein_coding_gene	1.39163	2.62375	0.000486816
abf-5	WBGene00000016	protein_coding_gene	1.39154	2.62359	6.13221e-06
T21G5.1	WBGene00020659	protein_coding_gene	1.39111	2.6228	0.00482709
wht-4	WBGene00017179	protein_coding_gene	1.38906	2.61907	0.00273617
ttr-23	WBGene00011894	protein_coding_gene	1.38757	2.61638	0.000274483
ZK938.1	WBGene00014158	protein_coding_gene	1.38711	2.61554	0.00178443
C10H11.7	WBGene00015696	protein_coding_gene	1.38462	2.61103	0.00310005
ZK809.1	WBGene00014085	protein_coding_gene	1.38364	2.60927	0.00312775
C25G4.8	WBGene00007735	protein_coding_gene	1.38141	2.60523	0.00254225
K06A4.8	WBGene00044015	pseudogene	1.38009	2.60284	0.0015155
msp-63	WBGene00003456	protein_coding_gene	1.38006	2.6028	0.00264063
F25B3.4	WBGene00009101	protein_coding_gene	1.37989	2.60249	0.00105532
fbxa-196	WBGene00020265	protein_coding_gene	1.37975	2.60223	0.0047547
R10E4.7	WBGene00011203	protein_coding_gene	1.37952	2.60181	0.000692577
Y66A7A.4	WBGene00013424	protein_coding_gene	1.37905	2.60097	0.0015155
F22B5.5	WBGene00009043	protein_coding_gene	1.37793	2.59896	0.00259683
F46A8.6	WBGene00009749	protein_coding_gene	1.3755	2.59458	0.00206951
fipr-6	WBGene00007544	protein_coding_gene	1.37528	2.59417	0.00264751
F38H4.6	WBGene00009550	protein_coding_gene	1.3749	2.59351	0.0045155
F40H6.1	WBGene00018253	protein_coding_gene	1.37483	2.59338	0.00276395
ech-9	WBGene00001158	protein_coding_gene	1.37451	2.59279	0.000299571
pgph-3	WBGene00016892	protein_coding_gene	1.37408	2.59203	3.75514e-09
F58H1.6	WBGene00010289	protein_coding_gene	1.37325	2.59053	0.000503808
D1022.9	WBGene00044300	protein_coding_gene	1.37146	2.58733	0.00313942
ttbk-3	WBGene00009324	protein_coding_gene	1.37133	2.58709	0.00322296
msp-142	WBGene00003469	protein_coding_gene	1.37131	2.58706	0.00134648
nas-1	WBGene00003520	protein_coding_gene	1.37003	2.58475	0.00444696
C05E7.2	WBGene00007344	protein_coding_gene	1.36949	2.58379	0.000769065
msp-77	WBGene00003464	protein_coding_gene	1.36944	2.58371	0.00210151
T07A5.1	WBGene00011554	protein_coding_gene	1.36891	2.58276	0.00159943
H17B01.2	WBGene00000646	protein_coding_gene	1.36853	2.58207	0.00241011
F52F12.8	WBGene00009941	protein_coding_gene	1.36808	2.58126	0.00217562
C32D5.4	WBGene00016312	protein_coding_gene	1.36795	2.58103	0.00269654
T05B4.14	WBGene00194894	protein_coding_gene	1.36656	2.57855	0.00350865
T05F1.8	WBGene00011493	protein_coding_gene	1.36613	2.57779	0.00202892
ZK1307.3	WBGene00014246	protein_coding_gene	1.36587	2.57731	0.00450694
pals-4	WBGene00007658	protein_coding_gene	1.36487	2.57552	0.00230667
Y95B8A.2	WBGene00022383	protein_coding_gene	1.36331	2.57275	0.00196391
W01B6.6	WBGene00012173	protein_coding_gene	1.36284	2.57191	0.00158278
dhhc-13	WBGene00019257	protein_coding_gene	1.36279	2.57182	0.00250726
T21D12.14	WBGene00045177	protein_coding_gene	1.36033	2.56744	0.00226702
fbxa-202	WBGene00020890	protein_coding_gene	1.35934	2.56567	0.00190118
dhhc-12	WBGene00010323	protein_coding_gene	1.35908	2.56522	0.0037377
K06H7.8	WBGene00019459	protein_coding_gene	1.35885	2.5648	0.00809661
rol-1	WBGene00004394	protein_coding_gene	1.3582	2.56365	4.35391e-09
T06A10.107	WBGene00235300	protein_coding_gene	1.35696	2.56145	0.00324775
R08C7.5	WBGene00019949	protein_coding_gene	1.35431	2.55675	0.00365704
C38C10.3	WBGene00008001	protein_coding_gene	1.3535	2.55531	0.00665375
F13D12.9	WBGene00008743	protein_coding_gene	1.35342	2.55518	2.30276e-05
D2062.1	WBGene00017055	protein_coding_gene	1.35141	2.55162	0.000264708
col-109	WBGene00000683	protein_coding_gene	1.34989	2.54893	0.00220296
F38A5.6	WBGene00018163	protein_coding_gene	1.34974	2.54866	0.00324775
Y73F4A.3	WBGene00013516	protein_coding_gene	1.34773	2.54512	0.000288921
fipr-8	WBGene00007537	protein_coding_gene	1.3468	2.54347	0.00363133
Y106G6D.3	WBGene00013700	protein_coding_gene	1.3465	2.54295	0.00392102
F59A6.2	WBGene00019084	protein_coding_gene	1.34634	2.54267	0.00369488
jmjd-1.1	WBGene00005013	protein_coding_gene	1.3452	2.54065	0.00276329
nas-4	WBGene00003523	protein_coding_gene	1.34452	2.53946	0.00282081
F36D3.5	WBGene00009471	protein_coding_gene	1.34438	2.53921	0.00425206
C17G10.3	WBGene00015917	protein_coding_gene	1.34383	2.53825	0.00482709
F36A2.11	WBGene00009458	protein_coding_gene	1.34309	2.53694	0.00485649
F53G12.8	WBGene00018773	protein_coding_gene	1.34184	2.53474	0.00231213
Y43F8C.9	WBGene00012831	protein_coding_gene	1.34081	2.53293	0.00346601
F55H2.8	WBGene00219298	protein_coding_gene	1.33949	2.53062	0.00816778
F53C3.1	WBGene00018745	protein_coding_gene	1.33946	2.53057	0.00408523
F15H10.7	WBGene00008874	protein_coding_gene	1.33849	2.52886	0.00399995
clec-153	WBGene00008660	protein_coding_gene	1.33768	2.52745	0.00615471
clec-180	WBGene00017991	protein_coding_gene	1.33702	2.52629	0.000895
cbs-2	WBGene00018783	protein_coding_gene	1.33696	2.52618	0.00322296
clec-61	WBGene00014047	protein_coding_gene	1.33646	2.52531	0.000252274
nas-23	WBGene00003542	protein_coding_gene	1.33478	2.52237	0.00327399
B0207.7	WBGene00015030	protein_coding_gene	1.33437	2.52166	0.00357013
F36G9.13	WBGene00009489	protein_coding_gene	1.33281	2.51893	0.00320085
K04C2.8	WBGene00044312	protein_coding_gene	1.3327	2.51874	0.00650706
decr-1.1	WBGene00018380	protein_coding_gene	1.33237	2.51816	0.00212443
B0361.11	WBGene00015165	protein_coding_gene	1.33121	2.51614	0.0083089
T17H7.7	WBGene00020551	protein_coding_gene	1.33101	2.51579	0.000952237
clec-229	WBGene00010355	protein_coding_gene	1.33019	2.51437	0.00305702
Y119C1B.1	WBGene00022467	protein_coding_gene	1.33006	2.51413	0.0038629
F23B12.1	WBGene00009079	protein_coding_gene	1.32475	2.5049	0.0060486
nep-23	WBGene00013785	protein_coding_gene	1.32472	2.50484	0.00359757
C49C3.11	WBGene00008201	protein_coding_gene	1.32453	2.50451	0.00655327
F08H9.15	WBGene00235106	ncRNA_gene	1.32393	2.50347	0.00250726
ZC477.2	WBGene00022617	protein_coding_gene	1.32372	2.50311	0.00479722
scl-23	WBGene00015246	protein_coding_gene	1.32357	2.50285	0.00592951
irld-8	WBGene00018360	protein_coding_gene	1.32313	2.50208	0.00503815
pqn-31	WBGene00004119	protein_coding_gene	1.32246	2.50092	9.01113e-07
Y69A2AR.19	WBGene00022090	protein_coding_gene	1.32243	2.50087	0.00121388
M05B5.3	WBGene00010871	protein_coding_gene	1.3208	2.49805	0.00496667
C11H1.5	WBGene00007530	protein_coding_gene	1.32005	2.49675	0.00536269
W04E12.5	WBGene00012250	protein_coding_gene	1.31694	2.49137	0.00346601
Y18H1A.15	WBGene00044434	protein_coding_gene	1.31682	2.49117	0.00441687
R10D12.10	WBGene00011191	protein_coding_gene	1.31559	2.48905	0.00595532
fmo-1	WBGene00001476	protein_coding_gene	1.31497	2.48798	1.29148e-05
R102.10	WBGene00011297	protein_coding_gene	1.31413	2.48652	0.0083933
F53F4.18	WBGene00077569	protein_coding_gene	1.3131	2.48476	0.00199274
C18G1.9	WBGene00015987	protein_coding_gene	1.31287	2.48434	0.00278073
try-7	WBGene00006625	protein_coding_gene	1.31276	2.48416	0.00767677
C35A11.2	WBGene00016429	protein_coding_gene	1.31187	2.48263	0.00359766
C03B8.3	WBGene00015386	protein_coding_gene	1.31177	2.48246	0.00593672
R13H9.5	WBGene00020071	protein_coding_gene	1.31157	2.48211	0.00311368
F27C1.1	WBGene00017851	protein_coding_gene	1.31086	2.48089	0.00189276
C50F4.10	WBGene00008235	protein_coding_gene	1.31012	2.47962	0.0039366
spe-12	WBGene00004966	protein_coding_gene	1.30987	2.47919	0.00411612
fbxa-155	WBGene00007323	protein_coding_gene	1.3092	2.47805	0.00194046
F34D10.9	WBGene00045484	protein_coding_gene	1.30864	2.47708	0.000604074
F35B3.4	WBGene00018031	protein_coding_gene	1.30849	2.47682	0.000600845
T10D4.15	WBGene00077522	protein_coding_gene	1.30766	2.4754	0.0025588
C14A4.13	WBGene00007563	protein_coding_gene	1.30666	2.47368	0.00750505
F21F3.2	WBGene00017672	protein_coding_gene	1.3063	2.47307	0.00313942
F55D12.6	WBGene00010114	protein_coding_gene	1.30451	2.47	0.00418285
snb-6	WBGene00044062	protein_coding_gene	1.30354	2.46833	0.00674581
mboa-4	WBGene00007446	protein_coding_gene	1.30239	2.46638	0.00351508
F26F4.2	WBGene00005012	protein_coding_gene	1.30083	2.4637	0.00338902
C01G12.9	WBGene00007249	protein_coding_gene	1.29957	2.46156	0.00327182
F35E2.5	WBGene00009412	protein_coding_gene	1.29822	2.45925	0.00870767
ZK84.2	WBGene00022650	protein_coding_gene	1.29803	2.45893	0.00497389
ZC376.8	WBGene00013879	protein_coding_gene	1.29748	2.458	0.0052607
F10D11.3	WBGene00008649	protein_coding_gene	1.29707	2.4573	0.00644828
decr-1.2	WBGene00012177	protein_coding_gene	1.29688	2.45697	0.00646258
scrm-5	WBGene00019531	protein_coding_gene	1.29662	2.45653	0.00533708
F38B2.6	WBGene00194663	protein_coding_gene	1.29482	2.45347	0.00061699
Y106G6G.1	WBGene00013710	protein_coding_gene	1.29383	2.45178	0.0040635
W01D2.3	WBGene00012180	protein_coding_gene	1.28954	2.4445	0.00512861
C16D2.1	WBGene00007633	protein_coding_gene	1.2882	2.44223	0.00318226
C05B5.11	WBGene00045242	protein_coding_gene	1.28805	2.44197	0.00224766
F40E12.2	WBGene00018235	protein_coding_gene	1.28704	2.44027	0.0044707
B0511.11	WBGene00015236	protein_coding_gene	1.28671	2.43971	9.49662e-05
ZC250.5	WBGene00045306	protein_coding_gene	1.28503	2.43687	0.00790821
ZK546.7	WBGene00022763	pseudogene	1.28479	2.43647	0.0134182
C38C3.8	WBGene00016516	pseudogene	1.28455	2.43606	0.00276329
R08A2.1	WBGene00011132	protein_coding_gene	1.28429	2.43563	0.00408237
D1014.13	WBGene00303233	protein_coding_gene	1.28289	2.43326	0.0123192
nspa-5	WBGene00013887	protein_coding_gene	1.28279	2.43308	0.00550148
msd-3	WBGene00009684	protein_coding_gene	1.28213	2.43197	0.000500346
col-130	WBGene00000704	protein_coding_gene	1.2813	2.43058	0.00226524
ZK616.8	WBGene00022778	protein_coding_gene	1.28004	2.42846	0.00219123
R12E2.7	WBGene00020033	protein_coding_gene	1.27999	2.42838	0.0047547
C47E8.1	WBGene00008141	protein_coding_gene	1.27934	2.42728	0.000509101
C36E6.8	WBGene00044683	protein_coding_gene	1.27784	2.42476	0.00495695
C30B5.6	WBGene00016247	protein_coding_gene	1.27706	2.42345	0.00514223
C54D10.10	WBGene00008304	protein_coding_gene	1.27684	2.42308	0.00297493
Y66A7A.9	WBGene00194864	protein_coding_gene	1.27514	2.42022	0.00364574
R07C3.13	WBGene00019929	protein_coding_gene	1.27363	2.41768	0.00705795
pqn-36	WBGene00004123	protein_coding_gene	1.27075	2.41287	0.00138519
col-104	WBGene00000678	protein_coding_gene	1.26736	2.40721	0.0027326
cutl-15	WBGene00011888	protein_coding_gene	1.26724	2.40701	0.000551499
R07E3.2	WBGene00011103	protein_coding_gene	1.26646	2.4057	0.00483442
Y39A1A.9	WBGene00012648	protein_coding_gene	1.26601	2.40495	0.00881684
F41G3.5	WBGene00018301	protein_coding_gene	1.26585	2.40469	0.00449652
spch-3	WBGene00020840	protein_coding_gene	1.26559	2.40426	0.00301632
ZK1053.6	WBGene00014201	protein_coding_gene	1.26557	2.40423	0.0106703
C09H5.7	WBGene00015661	protein_coding_gene	1.26519	2.40358	0.00761433
col-167	WBGene00000740	protein_coding_gene	1.26471	2.40278	0.00289584
abt-5	WBGene00000023	protein_coding_gene	1.26445	2.40236	0.00241933
wht-5	WBGene00008950	protein_coding_gene	1.26411	2.40179	0.0104196
C14C11.1	WBGene00015765	protein_coding_gene	1.26309	2.4001	0.00388065
ZC190.8	WBGene00022542	protein_coding_gene	1.26061	2.39597	0.0113664
C46H11.6	WBGene00016730	protein_coding_gene	1.26041	2.39564	0.0101759
adt-1	WBGene00000082	protein_coding_gene	1.25999	2.39494	0.00408237
ugt-30	WBGene00011340	protein_coding_gene	1.25704	2.39006	0.000213772
col-97	WBGene00000672	protein_coding_gene	1.25105	2.38014	0.00242229
T20F5.5	WBGene00020627	protein_coding_gene	1.24905	2.37686	0.00250726
M04G7.2	WBGene00019773	protein_coding_gene	1.24876	2.37637	0.0102336
ZC204.12	WBGene00022562	protein_coding_gene	1.24534	2.37075	0.000557786
col-48	WBGene00000625	protein_coding_gene	1.2452	2.37052	0.00473979
C50F7.3	WBGene00016843	protein_coding_gene	1.24462	2.36955	0.00764942
C46E10.1	WBGene00016707	protein_coding_gene	1.24339	2.36755	0.00417807
ZK512.10	WBGene00013988	protein_coding_gene	1.2433	2.36739	0.0052607
col-182	WBGene00000755	pseudogene	1.24316	2.36717	0.00559412
nlp-25	WBGene00003763	protein_coding_gene	1.24286	2.36668	0.00650838
ZC21.8	WBGene00022507	protein_coding_gene	1.24177	2.36489	0.00121186
Y39B6A.25	WBGene00012684	protein_coding_gene	1.24055	2.36288	0.013664
F56F4.3	WBGene00018980	protein_coding_gene	1.24	2.36199	0.0122625
clec-60	WBGene00014046	protein_coding_gene	1.2388	2.36002	0.00134291
F26F2.10	WBGene00138719	protein_coding_gene	1.23761	2.35807	0.000880536
F26B1.5	WBGene00017817	protein_coding_gene	1.23716	2.35734	0.00119039
mam-2	WBGene00008150	protein_coding_gene	1.23652	2.3563	0.00551152
W06A11.4	WBGene00021055	protein_coding_gene	1.23483	2.35354	8.55009e-05
col-125	WBGene00000699	protein_coding_gene	1.23409	2.35233	0.00172983
Y95B8A.4	WBGene00022385	protein_coding_gene	1.23351	2.35139	0.00891711
F14H12.3	WBGene00017471	protein_coding_gene	1.23345	2.35129	5.93089e-05
ZK418.2	WBGene00022732	protein_coding_gene	1.23333	2.35109	0.00753203
Y57G11C.23	WBGene00013318	protein_coding_gene	1.23283	2.35027	0.00916933
Y81G3A.1	WBGene00013590	protein_coding_gene	1.23194	2.34883	0.00879297
ZK858.8	WBGene00014121	protein_coding_gene	1.2319	2.34876	0.0105967
T23F6.1	WBGene00011949	protein_coding_gene	1.23123	2.34766	0.00615233
F26G1.5	WBGene00017841	protein_coding_gene	1.23061	2.34667	0.00338902
oac-53	WBGene00012308	protein_coding_gene	1.23056	2.34658	0.00366269
F16C3.4	WBGene00044243	protein_coding_gene	1.23031	2.34618	0.00383034
C48E7.7	WBGene00016752	protein_coding_gene	1.22967	2.34513	0.0104431
T22C1.9	WBGene00011919	protein_coding_gene	1.22942	2.34473	0.00702064
best-25	WBGene00014102	protein_coding_gene	1.22801	2.34243	0.00952332
grd-10	WBGene00001699	protein_coding_gene	1.22801	2.34243	0.000420841
Y54G2A.24	WBGene00021889	pseudogene	1.22613	2.33938	0.00156977
C30F2.3	WBGene00007817	protein_coding_gene	1.22525	2.33796	0.00297718
F28E10.4	WBGene00017902	protein_coding_gene	1.22338	2.33492	0.000185426
M28.9	WBGene00010900	protein_coding_gene	1.22265	2.33375	0.0019392
C45B2.8	WBGene00016662	protein_coding_gene	1.21595	2.32293	0.0180217
D2045.5	WBGene00008423	protein_coding_gene	1.21586	2.3228	0.0104833
oac-19	WBGene00009413	protein_coding_gene	1.21568	2.32251	0.0136148
ins-7	WBGene00002090	protein_coding_gene	1.21543	2.32209	0.00323833
Y38F2AR.10	WBGene00021428	protein_coding_gene	1.21405	2.31988	0.0113146
acs-15	WBGene00019920	protein_coding_gene	1.21367	2.31927	0.00817668
cyp-33C8	WBGene00019967	protein_coding_gene	1.21091	2.31484	3.75945e-06
T08G3.7	WBGene00011619	pseudogene	1.21057	2.31429	0.015073
C28D4.8	WBGene00007795	protein_coding_gene	1.21025	2.31377	0.0107387
T09A12.1	WBGene00020372	protein_coding_gene	1.20906	2.31188	0.00430762
ZK354.3	WBGene00022706	protein_coding_gene	1.20889	2.3116	0.00278155
H04J21.1	WBGene00019150	protein_coding_gene	1.20871	2.3113	0.00671581
F41G3.21	WBGene00044316	protein_coding_gene	1.20798	2.31013	0.00132774
ram-2	WBGene00004300	protein_coding_gene	1.2079	2.31002	0.0113662
F48F5.2	WBGene00009846	pseudogene	1.20695	2.3085	0.00540301
Y51H4A.13	WBGene00013107	protein_coding_gene	1.20197	2.30054	0.0105816
col-138	WBGene00000711	protein_coding_gene	1.20084	2.29874	4.9944e-07
zmp-2	WBGene00019212	protein_coding_gene	1.19924	2.29619	0.00523837
F01D4.3	WBGene00008487	pseudogene	1.19827	2.29464	0.00429229
best-12	WBGene00008821	protein_coding_gene	1.19762	2.29361	0.00644457
K02F6.3	WBGene00019337	protein_coding_gene	1.19716	2.29288	0.00789906
uggt-2	WBGene00009178	protein_coding_gene	1.19663	2.29203	0.0168657
col-113	WBGene00000687	protein_coding_gene	1.19657	2.29195	0.00918959
C40H1.8	WBGene00008043	protein_coding_gene	1.19421	2.28819	0.00102777
ZK673.6	WBGene00014062	protein_coding_gene	1.19389	2.28768	0.011715
R09E10.2	WBGene00011172	protein_coding_gene	1.19368	2.28736	0.0109798
F35E2.10	WBGene00044270	pseudogene	1.19275	2.28588	0.0143641
T27A10.6	WBGene00020846	protein_coding_gene	1.19081	2.28281	0.00091552
T04F3.3	WBGene00011438	protein_coding_gene	1.19023	2.2819	0.010834
C04C11.25	WBGene00284855	protein_coding_gene	1.18998	2.2815	0.00461305
K08F8.5	WBGene00010682	protein_coding_gene	1.18993	2.28141	0.0102096
Y43C5B.3	WBGene00012786	protein_coding_gene	1.18916	2.28021	0.00364574
B0244.9	WBGene00015084	protein_coding_gene	1.18871	2.27949	0.0130024
C33C12.4	WBGene00016336	protein_coding_gene	1.18861	2.27933	0.0157338
stdh-2	WBGene00008678	protein_coding_gene	1.18768	2.27786	0.00592951
Y47G6A.13	WBGene00021639	protein_coding_gene	1.1863	2.27568	0.00544452
Y116F11B.7	WBGene00013823	protein_coding_gene	1.18628	2.27566	0.00635578
C47A4.3	WBGene00008124	protein_coding_gene	1.1857	2.27474	0.0112973
F54B3.2	WBGene00010014	protein_coding_gene	1.18488	2.27344	0.0256042
C32H11.5	WBGene00007868	protein_coding_gene	1.18265	2.26994	0.00679857
sams-5	WBGene00006416	protein_coding_gene	1.18142	2.268	0.00201343
F32B6.4	WBGene00009321	protein_coding_gene	1.18102	2.26737	0.00157641
Y53C12A.8	WBGene00044158	protein_coding_gene	1.18025	2.26615	0.0227061
E02H9.4	WBGene00017102	protein_coding_gene	1.1801	2.26593	0.00796899
R01H2.2	WBGene00019810	protein_coding_gene	1.1798	2.26545	0.01986
adt-3	WBGene00020567	protein_coding_gene	1.17975	2.26538	0.0015192
C34C12.7	WBGene00007926	protein_coding_gene	1.17958	2.26512	8.37396e-05
B0205.10	WBGene00015024	protein_coding_gene	1.17846	2.26335	0.00325529
linc-89	WBGene00219646	lincRNA_gene	1.17805	2.26271	0.00850709
nhr-206	WBGene00011097	protein_coding_gene	1.17704	2.26113	0.00365454
T04C12.33	WBGene00271444	protein_coding_gene	1.17648	2.26025	0.00625505
col-14	WBGene00000603	protein_coding_gene	1.17545	2.25864	0.00407061
C29F5.3	WBGene00016212	protein_coding_gene	1.17421	2.25669	0.0176184
Y46H3A.4	WBGene00021600	protein_coding_gene	1.17417	2.25662	0.0125077
spe-8	WBGene00004962	protein_coding_gene	1.1734	2.25543	0.0156403
kin-31	WBGene00002212	pseudogene	1.17305	2.25488	0.010173
K10C9.7	WBGene00019626	protein_coding_gene	1.17291	2.25466	0.013845
H27M09.5	WBGene00019248	protein_coding_gene	1.17249	2.25401	0.012291
Y69A2AR.12	WBGene00022083	protein_coding_gene	1.17015	2.25036	0.00752997
C01G12.13	WBGene00044333	protein_coding_gene	1.16908	2.24869	0.025086
C55B7.10	WBGene00016946	protein_coding_gene	1.16904	2.24862	0.0107783
C25F9.11	WBGene00045411	protein_coding_gene	1.16867	2.24804	0.00498679
F48G7.8	WBGene00018619	protein_coding_gene	1.16861	2.24796	0.000622314
lin-29	WBGene00003015	protein_coding_gene	1.16859	2.24793	0.000416065
col-159	WBGene00000732	protein_coding_gene	1.16762	2.2464	0.00807521
F54H12.7	WBGene00044633	protein_coding_gene	1.16721	2.24577	0.0105849
C50E10.2	WBGene00016826	protein_coding_gene	1.16623	2.24425	0.0222206
ipla-5	WBGene00019229	protein_coding_gene	1.16475	2.24194	0.00573112
F33D11.2	WBGene00018001	protein_coding_gene	1.1647	2.24186	0.0167991
nlp-30	WBGene00003768	protein_coding_gene	1.16402	2.24081	0.0117624
Y116A8C.38	WBGene00013811	protein_coding_gene	1.16395	2.2407	0.0241203
col-117	WBGene00000691	protein_coding_gene	1.16333	2.23974	0.010173
B0207.9	WBGene00015032	protein_coding_gene	1.16258	2.23857	0.014808
ZK418.13	WBGene00220259	protein_coding_gene	1.16231	2.23815	0.0133742
C05C12.1	WBGene00007335	protein_coding_gene	1.16086	2.23591	0.014808
ZK484.7	WBGene00022753	protein_coding_gene	1.16078	2.23579	0.0111982
Y48G1C.5	WBGene00021678	protein_coding_gene	1.16059	2.23548	0.0169474
Y39A1A.2	WBGene00012642	protein_coding_gene	1.15907	2.23314	0.0208574
Y69A2AR.14	WBGene00022085	pseudogene	1.1589	2.23288	0.0209498
Y37H2A.14	WBGene00045416	protein_coding_gene	1.15671	2.22948	0.000237966
Y52D5A.2	WBGene00021793	protein_coding_gene	1.15611	2.22856	0.00140581
Y40H4A.2	WBGene00012741	protein_coding_gene	1.15606	2.22849	0.0192802
F10D11.4	WBGene00008650	protein_coding_gene	1.1544	2.22591	0.000676881
Y11D7A.5	WBGene00012429	protein_coding_gene	1.15341	2.22439	0.00485115
ipla-4	WBGene00017026	protein_coding_gene	1.15297	2.22371	0.0157164
T03F6.8	WBGene00044229	pseudogene	1.15266	2.22323	0.00649174
C38C3.10	WBGene00045390	protein_coding_gene	1.15238	2.2228	0.00891711
C50E10.1	WBGene00016825	protein_coding_gene	1.15147	2.22141	0.00156465
B0334.13	WBGene00007149	protein_coding_gene	1.15045	2.21983	0.0223866
C17D12.5	WBGene00007639	protein_coding_gene	1.15029	2.21958	0.0121485
ZK1225.5	WBGene00014239	protein_coding_gene	1.14937	2.21817	0.0137524
csp-2	WBGene00000820	protein_coding_gene	1.14922	2.21795	0.0132648
marc-2	WBGene00008433	protein_coding_gene	1.14857	2.21694	0.012441
Y39F10A.3	WBGene00021454	protein_coding_gene	1.14702	2.21456	0.0133986
C10A4.9	WBGene00045456	protein_coding_gene	1.14672	2.2141	0.0182137
col-111	WBGene00000685	protein_coding_gene	1.14641	2.21363	0.00959212
Y50E8A.10	WBGene00013053	protein_coding_gene	1.14593	2.21288	0.0227061
F28A10.12	WBGene00269337	ncRNA_gene	1.14584	2.21274	0.000490235
F47G6.3	WBGene00018580	protein_coding_gene	1.14514	2.21168	0.0230439
cdh-12	WBGene00022103	protein_coding_gene	1.14501	2.21147	0.00638873
F26F12.5	WBGene00017836	protein_coding_gene	1.14479	2.21114	0.0128625
Y55B1AR.4	WBGene00021908	protein_coding_gene	1.14384	2.20969	0.01542
K06A4.6	WBGene00010596	protein_coding_gene	1.14362	2.20935	0.0186789
R13A5.11	WBGene00020053	protein_coding_gene	1.14361	2.20933	0.0156859
W09C3.8	WBGene00021115	protein_coding_gene	1.14276	2.20802	0.0163435
T09F5.10	WBGene00011669	protein_coding_gene	1.14098	2.2053	0.0254624
R12B2.3	WBGene00020019	protein_coding_gene	1.1405	2.20457	0.0177298
C28C12.1	WBGene00016177	protein_coding_gene	1.14014	2.20403	0.0113662
Y116A8C.23	WBGene00013800	protein_coding_gene	1.13852	2.20154	0.0270802
B0252.5	WBGene00015089	protein_coding_gene	1.13842	2.2014	0.0238738
Y61A9LA.7	WBGene00022018	protein_coding_gene	1.13724	2.1996	0.0182906
Y69E1A.8	WBGene00013478	protein_coding_gene	1.13683	2.19897	0.0254961
cyp-37B1	WBGene00009226	protein_coding_gene	1.1361	2.19785	0.0156866
Y11D7A.9	WBGene00012433	protein_coding_gene	1.13475	2.1958	0.012441
pgp-14	WBGene00004008	protein_coding_gene	1.13454	2.19548	0.000168907
Y38A10A.2	WBGene00021389	protein_coding_gene	1.13427	2.19507	0.013845
ttr-34	WBGene00045245	protein_coding_gene	1.13337	2.1937	4.01335e-05
spe-42	WBGene00007117	protein_coding_gene	1.13309	2.19328	0.0112444
nas-38	WBGene00003554	protein_coding_gene	1.13147	2.19082	0.0213095
C18H2.3	WBGene00015990	pseudogene	1.13136	2.19065	0.00989587
paf-1	WBGene00003906	protein_coding_gene	1.13107	2.19022	0.0210664
M176.9	WBGene00014813	protein_coding_gene	1.12945	2.18775	0.0149461
irld-18	WBGene00013299	protein_coding_gene	1.12839	2.18614	0.0232031
nhx-3	WBGene00003731	protein_coding_gene	1.12775	2.18518	8.53619e-05
peel-1	WBGene00077563	protein_coding_gene	1.12746	2.18473	0.0194186
F08A8.8	WBGene00045468	protein_coding_gene	1.12702	2.18407	0.0153344
msrp-6	WBGene00017058	protein_coding_gene	1.12634	2.18304	0.00908239
Y37E3.19	WBGene00044810	protein_coding_gene	1.12404	2.17956	0.018287
col-41	WBGene00000618	protein_coding_gene	1.12295	2.17792	0.00197117
gst-6	WBGene00001754	protein_coding_gene	1.12218	2.17676	0.00120656
ZK546.3	WBGene00022760	pseudogene	1.12159	2.17587	0.0197289
ZK105.3	WBGene00022654	protein_coding_gene	1.12159	2.17586	0.0333312
cht-4	WBGene00021252	protein_coding_gene	1.12089	2.17481	0.010952
fbxa-166	WBGene00015601	protein_coding_gene	1.11997	2.17343	0.0147748
C38C6.5	WBGene00007998	protein_coding_gene	1.11992	2.17335	0.00342693
clec-236	WBGene00013495	pseudogene	1.11937	2.17252	0.0182838
C01G10.15	WBGene00007240	protein_coding_gene	1.11738	2.16952	0.0167216
F58D5.8	WBGene00010247	protein_coding_gene	1.11661	2.16837	0.012857
F44F4.10	WBGene00009705	protein_coding_gene	1.11636	2.168	0.016851
Y57G11B.3	WBGene00013296	protein_coding_gene	1.1163	2.1679	0.0135785
C55C3.6	WBGene00016956	protein_coding_gene	1.11574	2.16706	0.0157338
dod-17	WBGene00010745	protein_coding_gene	1.11494	2.16585	0.000275974
C25A8.2	WBGene00016083	protein_coding_gene	1.1143	2.1649	0.0275234
F25E5.3	WBGene00017784	protein_coding_gene	1.11365	2.16393	0.00546572
T24C12.4	WBGene00020766	protein_coding_gene	1.1134	2.16355	0.011691
nas-14	WBGene00003533	protein_coding_gene	1.11309	2.16309	0.0125995
lact-8	WBGene00012777	protein_coding_gene	1.11297	2.16291	0.00730877
H32C10.1	WBGene00019255	protein_coding_gene	1.1123	2.1619	0.0264937
Y34B4A.10	WBGene00021326	protein_coding_gene	1.11175	2.16107	0.0150035
pqn-8	WBGene00004100	protein_coding_gene	1.11163	2.16089	0.0156638
acdh-6	WBGene00015335	protein_coding_gene	1.11017	2.15871	0.0181902
selt-1.2	WBGene00009238	protein_coding_gene	1.11007	2.15857	0.0186957
R10F2.6	WBGene00019997	protein_coding_gene	1.1096	2.15786	5.33757e-05
abu-8	WBGene00000031	protein_coding_gene	1.10925	2.15733	0.0145427
R186.1	WBGene00011305	protein_coding_gene	1.1078	2.15516	0.00536269
F47B3.4	WBGene00018528	protein_coding_gene	1.10709	2.1541	0.00687844
F56D5.2	WBGene00010147	protein_coding_gene	1.10678	2.15364	0.0148403
Y54E2A.9	WBGene00013194	protein_coding_gene	1.10558	2.15186	0.00449375
ZK849.6	WBGene00014104	protein_coding_gene	1.10543	2.15163	0.0108936
F58A6.5	WBGene00019024	protein_coding_gene	1.10512	2.15117	0.0335797
scrm-6	WBGene00009753	protein_coding_gene	1.10509	2.15112	0.0248151
pgp-9	WBGene00004003	protein_coding_gene	1.10497	2.15094	5.09331e-05
Y105C5A.25	WBGene00013644	pseudogene	1.10459	2.15038	0.0254292
ZK616.65	WBGene00235383	protein_coding_gene	1.10456	2.15033	0.035942
C54D2.1	WBGene00016915	protein_coding_gene	1.10382	2.14923	0.0195102
fip-6	WBGene00009964	protein_coding_gene	1.10268	2.14754	0.0171674
Y45F10D.6	WBGene00012886	protein_coding_gene	1.09954	2.14287	0.00417797
ZK795.2	WBGene00014082	protein_coding_gene	1.09903	2.14211	0.023303
ZC412.5	WBGene00013886	protein_coding_gene	1.09896	2.14201	0.0109955
T08H10.3	WBGene00020370	protein_coding_gene	1.09894	2.14197	0.0221454
C18H7.11	WBGene00044457	protein_coding_gene	1.09854	2.14138	0.00125567
W03F9.3	WBGene00021001	pseudogene	1.09844	2.14123	0.0233873
F54H5.3	WBGene00018840	protein_coding_gene	1.09794	2.14048	0.0204101
W04E12.4	WBGene00012249	protein_coding_gene	1.09757	2.13995	0.00995648
W06F12.3	WBGene00012307	protein_coding_gene	1.09743	2.13973	0.0212662
C44B9.2	WBGene00008079	protein_coding_gene	1.09685	2.13887	0.0081476
ugt-16	WBGene00013901	protein_coding_gene	1.09561	2.13703	0.00145068
Y51H7BR.4	WBGene00021776	protein_coding_gene	1.09547	2.13682	0.0290697
C34F11.1	WBGene00016413	protein_coding_gene	1.09463	2.13558	0.0127198
grl-5	WBGene00001714	protein_coding_gene	1.09444	2.1353	0.0149192
F23F1.6	WBGene00017747	protein_coding_gene	1.09425	2.13503	0.000303773
C06A6.7	WBGene00015511	protein_coding_gene	1.09372	2.13424	0.015073
sfxn-1.2	WBGene00009513	protein_coding_gene	1.09273	2.13278	0.0317041
ZK596.1	WBGene00014006	protein_coding_gene	1.09105	2.1303	3.66477e-07
oac-27	WBGene00009609	protein_coding_gene	1.08989	2.12858	0.00357013
F14D7.7	WBGene00008794	protein_coding_gene	1.08981	2.12846	0.0241203
F49E11.7	WBGene00009893	protein_coding_gene	1.0885	2.12653	0.0010787
kin-24	WBGene00002206	protein_coding_gene	1.08819	2.12607	0.0141601
ptd-2	WBGene00004211	protein_coding_gene	1.08758	2.12517	0.0190369
K07E12.2	WBGene00019501	protein_coding_gene	1.08691	2.12419	0.0306712
ugt-43	WBGene00008485	protein_coding_gene	1.08569	2.12239	0.0260798
ZK1251.3	WBGene00014241	protein_coding_gene	1.08561	2.12227	0.0206891
H12D21.5	WBGene00010381	protein_coding_gene	1.08506	2.12147	0.0211216
abf-6	WBGene00000017	protein_coding_gene	1.08486	2.12117	0.000522065
sth-1	WBGene00006060	protein_coding_gene	1.08479	2.12107	0.00652662
Y18H1A.11	WBGene00021215	protein_coding_gene	1.08384	2.11966	0.0223051
F42A9.3	WBGene00018332	protein_coding_gene	1.08302	2.11846	0.0191674
ZK945.6	WBGene00014168	protein_coding_gene	1.08283	2.11819	0.023135
F14E5.8	WBGene00195147	protein_coding_gene	1.08252	2.11773	0.0219507
Y71F9B.15	WBGene00022133	protein_coding_gene	1.08247	2.11766	0.0181958
C14F11.4	WBGene00015780	protein_coding_gene	1.08137	2.11605	6.21459e-06
dpy-20	WBGene00001079	protein_coding_gene	1.08133	2.11599	0.0368971
H10E21.4	WBGene00019184	protein_coding_gene	1.08092	2.11538	0.0186816
col-150	WBGene00000723	protein_coding_gene	1.08049	2.11475	0.000702312
zmp-6	WBGene00020646	protein_coding_gene	1.08036	2.11456	0.00951
F44D12.6	WBGene00009683	protein_coding_gene	1.07975	2.11367	0.0300696
ZK970.7	WBGene00014173	protein_coding_gene	1.07871	2.11214	0.0200591
nspd-10	WBGene00020860	protein_coding_gene	1.07821	2.11141	0.0247421
F14H12.8	WBGene00017475	protein_coding_gene	1.07819	2.11138	0.0192064
R02D5.7	WBGene00010980	protein_coding_gene	1.07794	2.11102	0.0170039
F33A8.7	WBGene00009355	protein_coding_gene	1.07792	2.11099	0.0247374
col-61	WBGene00000637	protein_coding_gene	1.07609	2.10831	0.00829534
ttr-9	WBGene00007888	protein_coding_gene	1.07596	2.10813	0.0289552
T22F3.11	WBGene00020700	protein_coding_gene	1.0758	2.10788	0.0169955
ugt-62	WBGene00010904	protein_coding_gene	1.07569	2.10773	1.43937e-08
clec-82	WBGene00021873	protein_coding_gene	1.07558	2.10757	0.02251
K07E3.9	WBGene00194670	protein_coding_gene	1.07481	2.10645	0.0126111
T02H6.9	WBGene00020179	protein_coding_gene	1.07436	2.10578	0.0160287
F46F5.11	WBGene00018502	protein_coding_gene	1.07432	2.10573	0.00181816
Y68A4A.13	WBGene00044212	protein_coding_gene	1.07423	2.10559	0.015073
nspa-4	WBGene00044272	protein_coding_gene	1.07264	2.10328	0.0146632
Y71G12B.17	WBGene00022155	protein_coding_gene	1.07244	2.10299	0.0189099
nep-9	WBGene00017554	protein_coding_gene	1.07221	2.10266	0.0384906
W08E12.4	WBGene00021085	protein_coding_gene	1.07218	2.10261	0.00315823
msp-42	WBGene00003437	pseudogene	1.06965	2.09892	0.0152174
K10D2.8	WBGene00189952	protein_coding_gene	1.06922	2.09829	0.0221446
F28A10.1	WBGene00017869	protein_coding_gene	1.06905	2.09805	0.0362383
C15A11.2	WBGene00007597	protein_coding_gene	1.06864	2.09745	0.0227061
nspb-12	WBGene00017305	protein_coding_gene	1.06668	2.09461	0.0218489
Y51B9A.5	WBGene00013087	protein_coding_gene	1.06606	2.09371	0.0294669
lips-7	WBGene00015645	protein_coding_gene	1.06568	2.09315	0.0230986
Y18H1A.9	WBGene00021213	protein_coding_gene	1.06532	2.09263	0.0150082
cyp-33E2	WBGene00018334	protein_coding_gene	1.06498	2.09214	0.000296795
Y54E2A.5	WBGene00013190	protein_coding_gene	1.06481	2.0919	0.0411536
ZC116.1	WBGene00013853	protein_coding_gene	1.06457	2.09155	0.000206295
clec-221	WBGene00008916	protein_coding_gene	1.06329	2.0897	0.0401593
ZK930.7	WBGene00014157	protein_coding_gene	1.06208	2.08794	0.0351324
F53A9.9	WBGene00018732	protein_coding_gene	1.06205	2.08789	0.00377957
F56D6.20	WBGene00235297	protein_coding_gene	1.06074	2.086	0.00589467
C49F8.15	WBGene00304787	protein_coding_gene	1.06069	2.08593	0.0243358
T10E9.6	WBGene00020416	protein_coding_gene	1.06053	2.0857	0.00742745
W01B6.5	WBGene00012172	protein_coding_gene	1.05815	2.08226	0.0455797
tag-191	WBGene00007049	protein_coding_gene	1.05813	2.08222	0.0377091
F25E5.16	WBGene00017792	protein_coding_gene	1.05755	2.08139	0.0323153
K10H10.10	WBGene00010765	protein_coding_gene	1.05728	2.081	0.0270802
B0457.3	WBGene00014660	pseudogene	1.05646	2.07982	0.0343318
igeg-2	WBGene00009842	protein_coding_gene	1.0559	2.07901	0.0240346
C01F6.2	WBGene00007222	protein_coding_gene	1.05567	2.07868	0.0148403
col-54	WBGene00000631	protein_coding_gene	1.0546	2.07714	0.0306419
H34I24.1	WBGene00019260	protein_coding_gene	1.05447	2.07696	0.0265544
Y65B4A.9	WBGene00022032	protein_coding_gene	1.05409	2.07641	0.0295496
pqn-32	WBGene00004120	protein_coding_gene	1.05296	2.07478	0.025116
F54C8.1	WBGene00010035	protein_coding_gene	1.05251	2.07414	0.0205377
cysl-4	WBGene00019096	protein_coding_gene	1.05236	2.07391	0.0307759
spe-47	WBGene00021271	protein_coding_gene	1.05105	2.07204	0.0282129
lin-42	WBGene00018572	protein_coding_gene	1.05041	2.07112	0.00428988
acp-3	WBGene00008801	protein_coding_gene	1.05039	2.07108	0.038281
col-89	WBGene00000664	protein_coding_gene	1.05029	2.07094	0.026765
glna-3	WBGene00009271	protein_coding_gene	1.04889	2.06894	0.00138872
R07B1.13	WBGene00138711	protein_coding_gene	1.04831	2.0681	0.0109955
T23B7.2	WBGene00044298	protein_coding_gene	1.04815	2.06787	0.0166807
fipr-3	WBGene00009090	protein_coding_gene	1.04792	2.06755	0.0211216
F37A8.2	WBGene00009502	protein_coding_gene	1.04757	2.06705	0.0319802
T06A4.3	WBGene00020283	protein_coding_gene	1.0474	2.0668	0.019014
tsp-18	WBGene00006644	protein_coding_gene	1.04691	2.0661	0.0018178
Y46H3D.1	WBGene00021608	protein_coding_gene	1.04678	2.06591	0.00258735
F14F8.8	WBGene00008816	protein_coding_gene	1.04678	2.06591	0.00502793
fis-1	WBGene00001424	protein_coding_gene	1.04641	2.06539	0.0380728
C18H7.7	WBGene00015997	protein_coding_gene	1.04593	2.06469	0.00850709
F58E6.13	WBGene00077697	protein_coding_gene	1.04591	2.06466	0.0256548
F13H8.12	WBGene00017444	protein_coding_gene	1.0455	2.06409	0.0281751
ZK1098.12	WBGene00194691	protein_coding_gene	1.04517	2.06361	0.00854149
B0207.11	WBGene00015034	protein_coding_gene	1.04507	2.06346	0.0206891
math-38	WBGene00020326	protein_coding_gene	1.04461	2.06281	0.0190734
ZK863.8	WBGene00014125	protein_coding_gene	1.04458	2.06276	0.00334639
col-186	WBGene00000759	protein_coding_gene	1.04425	2.06229	0.0188762
F25C8.1	WBGene00009104	pseudogene	1.04321	2.06081	0.0310375
C34E11.2	WBGene00007935	protein_coding_gene	1.04242	2.05968	0.0165304
mltn-10	WBGene00008965	protein_coding_gene	1.04228	2.05947	0.0264937
col-141	WBGene00000714	protein_coding_gene	1.04187	2.05889	0.0218686
C55C3.8	WBGene00044501	protein_coding_gene	1.04162	2.05853	0.00244571
ugt-19	WBGene00019515	protein_coding_gene	1.04158	2.05848	1.93396e-05
gln-4	WBGene00001605	pseudogene	1.04144	2.05828	0.0377457
F56D2.3	WBGene00018965	protein_coding_gene	1.04129	2.05806	0.013845
ZK84.5	WBGene00022652	protein_coding_gene	1.04103	2.05769	0.0356497
H12I13.1	WBGene00019190	protein_coding_gene	1.04057	2.05704	0.0343338
F43G9.8	WBGene00009670	protein_coding_gene	1.03887	2.05461	0.0262163
Y75B8A.23	WBGene00013556	protein_coding_gene	1.03778	2.05306	0.0330084
F54H5.2	WBGene00018839	protein_coding_gene	1.03726	2.05233	0.0331525
C05E7.1	WBGene00007343	protein_coding_gene	1.03681	2.05168	0.0146808
C08G5.3	WBGene00015616	pseudogene	1.03594	2.05045	0.0424867
C02G6.2	WBGene00015360	protein_coding_gene	1.03574	2.05016	0.0292875
ZK662.2	WBGene00014039	protein_coding_gene	1.0349	2.04897	0.0136148
ilys-3	WBGene00016670	protein_coding_gene	1.03452	2.04844	0.024199
C42C1.9	WBGene00016587	protein_coding_gene	1.03397	2.04765	0.0212635
best-11	WBGene00008186	protein_coding_gene	1.03319	2.04655	0.00783066
F45E4.6	WBGene00018471	protein_coding_gene	1.0327	2.04585	0.0325065
nspb-8	WBGene00007250	protein_coding_gene	1.0323	2.04528	0.0327746
C15H7.4	WBGene00007611	protein_coding_gene	1.03216	2.04508	0.014808
srj-14	WBGene00005602	protein_coding_gene	1.03178	2.04454	0.00792567
F59A7.2	WBGene00019090	protein_coding_gene	1.0315	2.04415	0.00861584
ZK507.3	WBGene00013979	protein_coding_gene	1.02988	2.04185	0.0343717
C06C6.7	WBGene00007381	protein_coding_gene	1.02941	2.04119	0.00806817
K10H10.4	WBGene00010760	protein_coding_gene	1.02805	2.03927	0.0428202
F45E4.5	WBGene00018470	protein_coding_gene	1.02791	2.03907	0.012986
K09H9.8	WBGene00045387	protein_coding_gene	1.0256	2.03581	0.00473217
Y66D12A.3	WBGene00013429	protein_coding_gene	1.02547	2.03563	0.0367747
gtl-2	WBGene00001796	protein_coding_gene	1.02507	2.03506	0.00356715
ZC21.3	WBGene00022505	protein_coding_gene	1.02405	2.03362	0.000597309
C04G2.5	WBGene00007306	protein_coding_gene	1.02383	2.03331	0.0223417
exc-13	WBGene00015393	protein_coding_gene	1.02291	2.03201	0.0240283
Y66D12A.11	WBGene00013437	protein_coding_gene	1.02287	2.03195	0.036874
col-168	WBGene00000741	protein_coding_gene	1.02284	2.03191	0.0195129
C26B2.8	WBGene00016130	protein_coding_gene	1.02276	2.0318	0.0403556
col-107	WBGene00000681	protein_coding_gene	1.02259	2.03157	0.0381729
W08E12.3	WBGene00021084	protein_coding_gene	1.02237	2.03126	0.0162025
fipr-11	WBGene00008244	protein_coding_gene	1.02133	2.0298	0.0287941
F56D6.22	WBGene00235359	protein_coding_gene	1.02123	2.02965	0.0320847
Y51A2B.6	WBGene00013070	protein_coding_gene	1.02122	2.02964	0.00509647
B0207.5	WBGene00015028	protein_coding_gene	1.02112	2.02949	0.0430034
F55F10.3	WBGene00050916	protein_coding_gene	1.0211	2.02946	0.00220296
C15H11.1	WBGene00007613	protein_coding_gene	1.01794	2.02502	0.0344122
Y41C4A.18	WBGene00012761	protein_coding_gene	1.01777	2.02479	0.0212662
F23H12.5	WBGene00009094	protein_coding_gene	1.01739	2.02426	0.0146752
btb-2	WBGene00020802	protein_coding_gene	1.01666	2.02323	0.0403077
col-142	WBGene00000715	protein_coding_gene	1.01595	2.02224	0.000192681
K01D12.15	WBGene00010474	protein_coding_gene	1.01585	2.02209	0.0386143
F32A5.4	WBGene00017970	protein_coding_gene	1.01579	2.02202	2.71462e-05
F35H8.4	WBGene00009449	protein_coding_gene	1.01482	2.02065	0.0461464
skpo-3	WBGene00017968	protein_coding_gene	1.01441	2.02008	1.634e-05
otpl-8	WBGene00010403	protein_coding_gene	1.01226	2.01706	0.0342333
Y55F3AM.14	WBGene00021931	protein_coding_gene	1.01064	2.01481	0.0298634
T10B5.2	WBGene00020388	pseudogene	1.01035	2.0144	0.0300696
C06A5.2	WBGene00015500	protein_coding_gene	1.00969	2.01347	0.0405724
F53B6.7	WBGene00009962	protein_coding_gene	1.00947	2.01317	0.0444422
C06C6.8	WBGene00007382	protein_coding_gene	1.00844	2.01173	0.00480831
fbxa-34	WBGene00013842	pseudogene	1.00766	2.01065	0.0333339
Y37E11B.7	WBGene00021379	protein_coding_gene	1.00732	2.01017	0.0256255
cest-12	WBGene00013540	protein_coding_gene	1.00712	2.0099	0.00183094
nhr-260	WBGene00016517	protein_coding_gene	1.007	2.00973	0.0295068
F56G4.7	WBGene00044250	protein_coding_gene	1.00542	2.00752	0.0289607
Y40H7A.7	WBGene00012745	pseudogene	1.00472	2.00655	0.0196406
F56D6.12	WBGene00044474	protein_coding_gene	1.00405	2.00562	0.0195436
ZK783.3	WBGene00022818	pseudogene	1.00266	2.00369	0.0275161
galt-1	WBGene00019763	protein_coding_gene	1.00227	2.00316	0.0413795
C38D9.5	WBGene00008013	pseudogene	1.00111	2.00154	0.0322775
T24D5.11	WBGene00219279	pseudogene	-1.00075	0.499742	0.0241203
C24H12.11	WBGene00016080	pseudogene	-1.00305	0.498943	0.0152042
fbxc-36	WBGene00019918	protein_coding_gene	-1.00406	0.498595	0.000333531
C46A5.4	WBGene00016700	protein_coding_gene	-1.00874	0.496982	0.0188111
pes-10	WBGene00003983	protein_coding_gene	-1.01302	0.495509	0.00120408
fbxb-30	WBGene00018458	protein_coding_gene	-1.01337	0.495388	0.0293778
W05F2.8	WBGene00195045	protein_coding_gene	-1.0153	0.494724	0.0342548
W04A8.3	WBGene00012238	protein_coding_gene	-1.01636	0.49436	0.0224598
btb-11	WBGene00019700	protein_coding_gene	-1.01793	0.493824	0.0146752
F20C5.6	WBGene00008971	protein_coding_gene	-1.01909	0.493427	7.74998e-05
W03D2.15	WBGene00271791	ncRNA_gene	-1.02118	0.492714	0.0196548
fbxb-24	WBGene00013234	protein_coding_gene	-1.02185	0.492483	0.0022361
fbxb-57	WBGene00010101	protein_coding_gene	-1.02197	0.492442	0.0325065
Y39G10AL.1	WBGene00021458	protein_coding_gene	-1.02333	0.49198	0.00119912
btb-10	WBGene00019313	protein_coding_gene	-1.0237	0.491854	0.00282239
fbxc-29	WBGene00019923	protein_coding_gene	-1.02374	0.491839	0.00654255
C08F8.15	WBGene00219217	protein_coding_gene	-1.02652	0.490893	0.0245893
fbxb-17	WBGene00019037	protein_coding_gene	-1.02806	0.49037	0.00198695
skr-10	WBGene00004816	protein_coding_gene	-1.02928	0.489956	0.00141046
W04H10.5	WBGene00206416	protein_coding_gene	-1.02978	0.489785	0.0194621
Y82E9BL.2	WBGene00022319	protein_coding_gene	-1.03435	0.488237	0.0332395
cutl-13	WBGene00021025	protein_coding_gene	-1.03568	0.487787	0.0134567
F59C12.4	WBGene00045272	protein_coding_gene	-1.03613	0.487634	0.000391926
vit-3	WBGene00006927	protein_coding_gene	-1.03623	0.4876	2.21595e-08
C33D9.6	WBGene00007900	protein_coding_gene	-1.03783	0.48706	0.00012163
ZK1053.4	WBGene00014199	protein_coding_gene	-1.03993	0.486352	6.87932e-06
F56F4.8	WBGene00045498	protein_coding_gene	-1.04106	0.485971	0.00449652
C39B5.2	WBGene00016520	protein_coding_gene	-1.04134	0.485877	2.51585e-06
gadr-5	WBGene00045058	protein_coding_gene	-1.04616	0.484254	0.000288461
fbxb-10	WBGene00020362	protein_coding_gene	-1.04643	0.484164	0.0135697
btb-8	WBGene00018437	protein_coding_gene	-1.04793	0.483663	0.00794793
Y57G7A.2	WBGene00021966	protein_coding_gene	-1.05142	0.482493	0.00391335
ins-2	WBGene00002085	protein_coding_gene	-1.0552	0.48123	0.0115479
sdz-9	WBGene00017253	protein_coding_gene	-1.05691	0.480661	0.00164106
F15B10.3	WBGene00017481	protein_coding_gene	-1.05884	0.480019	0.00184369
K08B4.2	WBGene00019514	protein_coding_gene	-1.06281	0.478698	0.0135785
cutl-9	WBGene00010893	protein_coding_gene	-1.06355	0.478453	0.0113326
Y25C1A.6	WBGene00021293	protein_coding_gene	-1.06805	0.476964	0.00267846
R11G1.7	WBGene00044725	protein_coding_gene	-1.06841	0.476845	0.0029791
fbxb-11	WBGene00018436	protein_coding_gene	-1.06871	0.476744	0.010836
skr-9	WBGene00004815	protein_coding_gene	-1.06878	0.476724	0.000642784
EEED8.15	WBGene00017143	protein_coding_gene	-1.07035	0.476203	2.53307e-05
F53B3.5	WBGene00018743	protein_coding_gene	-1.07116	0.475935	2.30489e-06
T17A3.12	WBGene00020548	protein_coding_gene	-1.07255	0.475479	0.0129109
ZK938.11	WBGene00270290	protein_coding_gene	-1.07262	0.475455	0.0156859
ccch-2	WBGene00009537	protein_coding_gene	-1.07529	0.474575	0.00910283
C41G11.1	WBGene00016568	protein_coding_gene	-1.07629	0.474246	7.6456e-06
T28A11.22	WBGene00044526	protein_coding_gene	-1.08075	0.472782	0.0032026
Y43B11AL.1	WBGene00021542	protein_coding_gene	-1.08518	0.471334	0.00128805
fbxb-84	WBGene00020544	protein_coding_gene	-1.08542	0.471254	0.00322296
F07E5.13	WBGene00304173	protein_coding_gene	-1.08727	0.470651	0.0141304
fbxb-62	WBGene00010105	protein_coding_gene	-1.08737	0.470618	0.0126111
sdz-28	WBGene00020073	protein_coding_gene	-1.089	0.470088	0.000819331
F55C9.3	WBGene00010100	protein_coding_gene	-1.09122	0.469365	0.00809204
C17E4.2	WBGene00007642	protein_coding_gene	-1.0917	0.469207	0.00149767
sdz-16	WBGene00009297	protein_coding_gene	-1.09388	0.468501	0.00188824
F13C5.2	WBGene00017423	protein_coding_gene	-1.09451	0.468295	7.80652e-09
fbxb-106	WBGene00017911	protein_coding_gene	-1.09608	0.467784	0.00957205
F14B6.3	WBGene00008784	protein_coding_gene	-1.10001	0.466515	1.29148e-05
C08F11.12	WBGene00007459	protein_coding_gene	-1.1014	0.466065	0.0125007
fbxb-46	WBGene00019420	protein_coding_gene	-1.10865	0.463727	0.0116949
hlh-14	WBGene00001958	protein_coding_gene	-1.1091	0.463582	0.00257835
C05G5.5	WBGene00007351	protein_coding_gene	-1.1112	0.462907	0.00702607
mir-8199	WBGene00016553	miRNA_gene	-1.11465	0.461802	0.0115257
Y110A2AL.9	WBGene00022445	protein_coding_gene	-1.11574	0.461454	0.00242102
fbxb-74	WBGene00019952	protein_coding_gene	-1.11662	0.461174	0.00688448
R09A8.9	WBGene00219278	protein_coding_gene	-1.11777	0.460805	0.0119728
F43D9.1	WBGene00009653	protein_coding_gene	-1.13698	0.45471	0.000396973
H25K10.1	WBGene00010411	protein_coding_gene	-1.14544	0.452051	0.0208574
fbxc-57	WBGene00016305	pseudogene	-1.146	0.451877	0.00659292
F40G9.20	WBGene00195034	ncRNA_gene	-1.14941	0.450809	0.00473217
dsl-2	WBGene00001104	protein_coding_gene	-1.14981	0.450686	0.000122092
K01D12.1	WBGene00010461	protein_coding_gene	-1.15177	0.450072	0.0013102
Y53F4B.8	WBGene00013155	pseudogene	-1.15283	0.449741	0.00750505
C44H9.7	WBGene00008102	protein_coding_gene	-1.15285	0.449735	0.00574291
rga-2	WBGene00013135	protein_coding_gene	-1.15316	0.449638	0.000235077
mnp-1	WBGene00007139	protein_coding_gene	-1.15462	0.449183	6.13221e-06
ttr-50	WBGene00010234	protein_coding_gene	-1.15466	0.449172	2.99149e-10
R04A9.7	WBGene00044281	protein_coding_gene	-1.15553	0.4489	0.0026102
Y46G5A.7	WBGene00012899	protein_coding_gene	-1.15649	0.448603	3.78755e-05
col-95	WBGene00000670	protein_coding_gene	-1.15921	0.447757	5.17097e-06
C40A11.6	WBGene00016549	protein_coding_gene	-1.16042	0.447381	0.00279874
cutl-2	WBGene00013145	protein_coding_gene	-1.16205	0.446876	0.00363062
fbxb-69	WBGene00008613	protein_coding_gene	-1.16243	0.44676	0.00610618
ref-2	WBGene00004335	protein_coding_gene	-1.16303	0.446573	0.00314801
T02E9.5	WBGene00011383	protein_coding_gene	-1.16392	0.446298	7.30613e-06
fbxb-83	WBGene00020543	protein_coding_gene	-1.16472	0.446052	0.0038629
dsl-1	WBGene00001103	protein_coding_gene	-1.16601	0.445652	0.00435569
dsl-6	WBGene00001108	protein_coding_gene	-1.16756	0.445173	0.0022995
C03D6.9	WBGene00219796	protein_coding_gene	-1.16781	0.445096	0.00395738
F58D2.3	WBGene00044978	protein_coding_gene	-1.16883	0.444783	0.00779857
F44F1.6	WBGene00009698	protein_coding_gene	-1.17073	0.444196	0.000203043
C06E1.1	WBGene00015518	protein_coding_gene	-1.17349	0.443349	4.69876e-07
cnd-1	WBGene00000561	protein_coding_gene	-1.17525	0.442808	0.00312775
hst-3.2	WBGene00044303	protein_coding_gene	-1.17561	0.442697	0.0042001
ham-1	WBGene00001820	protein_coding_gene	-1.17626	0.442497	2.5331e-05
skr-7	WBGene00004813	protein_coding_gene	-1.17795	0.441978	7.49081e-05
T05H10.3	WBGene00011508	protein_coding_gene	-1.18131	0.440952	0.000420212
fbxc-25	WBGene00019591	protein_coding_gene	-1.1834	0.440311	0.00351508
cyp-25A1	WBGene00007963	protein_coding_gene	-1.18792	0.438934	0.00318505
kal-1	WBGene00002181	protein_coding_gene	-1.19122	0.437932	1.94926e-07
F10E7.1	WBGene00017343	protein_coding_gene	-1.19144	0.437864	0.00636156
C08F1.11	WBGene00044417	protein_coding_gene	-1.19177	0.437767	0.00386963
T04C12.1	WBGene00011427	protein_coding_gene	-1.198	0.43588	0.00346569
C05D12.5	WBGene00007342	protein_coding_gene	-1.19895	0.435593	0.00629162
fbxc-21	WBGene00019042	protein_coding_gene	-1.20473	0.433851	0.00279874
T24B8.3	WBGene00011977	protein_coding_gene	-1.20558	0.433595	2.30718e-10
F14B4.1	WBGene00008779	protein_coding_gene	-1.20758	0.432994	0.0001349
ces-1	WBGene00000468	protein_coding_gene	-1.20865	0.432675	0.00318505
C43D7.11	WBGene00077664	pseudogene	-1.2116	0.431791	0.00400035
fbxc-34	WBGene00019921	protein_coding_gene	-1.2134	0.431252	0.00448009
fbxb-2	WBGene00012065	protein_coding_gene	-1.21873	0.429662	0.00509647
fkh-2	WBGene00001434	protein_coding_gene	-1.2188	0.42964	0.00149797
Y82E9BR.1	WBGene00022334	protein_coding_gene	-1.22314	0.428349	0.000185742
F36H5.4	WBGene00018103	protein_coding_gene	-1.23013	0.42628	0.0022757
tbx-43	WBGene00044798	protein_coding_gene	-1.23172	0.425808	0.00482312
skr-8	WBGene00004814	protein_coding_gene	-1.23345	0.425299	0.000264219
col-43	WBGene00000620	protein_coding_gene	-1.23836	0.423855	0.00473979
fbxb-75	WBGene00019956	protein_coding_gene	-1.23934	0.423565	9.77091e-05
F33E2.5	WBGene00009361	protein_coding_gene	-1.24075	0.423154	7.53415e-07
fbxc-18	WBGene00016307	protein_coding_gene	-1.24428	0.422117	0.000234986
eya-1	WBGene00001377	protein_coding_gene	-1.24475	0.42198	9.87758e-06
F13E9.11	WBGene00008760	protein_coding_gene	-1.24607	0.421596	8.89794e-06
fbxb-82	WBGene00020542	protein_coding_gene	-1.24617	0.421567	0.00473217
Y106G6D.2	WBGene00013699	protein_coding_gene	-1.247	0.421324	5.93089e-05
hmg-11	WBGene00001976	protein_coding_gene	-1.24775	0.421105	2.99149e-10
Y45G5AM.5	WBGene00021557	protein_coding_gene	-1.25012	0.420412	0.000348045
hbl-1	WBGene00001824	protein_coding_gene	-1.25933	0.417737	2.17828e-05
F40G9.6	WBGene00018242	protein_coding_gene	-1.26023	0.417476	0.00278073
cfz-2	WBGene00000478	protein_coding_gene	-1.26084	0.417301	0.000122092
Y41D4B.6	WBGene00021513	protein_coding_gene	-1.26107	0.417234	0.0013279
C33D9.5	WBGene00007899	pseudogene	-1.26149	0.417114	0.000228918
Y57A10C.1	WBGene00013280	protein_coding_gene	-1.26161	0.417079	0.00366575
T05D4.2	WBGene00011475	protein_coding_gene	-1.26468	0.416192	0.000577491
fbxb-96	WBGene00016886	protein_coding_gene	-1.26773	0.415312	0.000971948
R11A5.3	WBGene00011231	protein_coding_gene	-1.26835	0.415133	1.81158e-05
F53G2.1	WBGene00018766	protein_coding_gene	-1.27503	0.413217	0.00212443
F09F9.4	WBGene00017309	protein_coding_gene	-1.27746	0.41252	0.00182754
Y65A5A.1	WBGene00013418	protein_coding_gene	-1.27904	0.412069	7.79185e-07
R11.4	WBGene00011229	protein_coding_gene	-1.28188	0.411259	5.25003e-05
fbxb-37	WBGene00020537	protein_coding_gene	-1.28956	0.409076	1.88352e-06
ngn-1	WBGene00003595	protein_coding_gene	-1.29344	0.407978	0.00129289
tcl-2	WBGene00006561	protein_coding_gene	-1.3007	0.405928	1.15731e-09
B0228.6	WBGene00015063	protein_coding_gene	-1.30153	0.405695	1.58657e-05
fbxb-101	WBGene00013404	protein_coding_gene	-1.30537	0.404618	0.00194046
hil-7	WBGene00001858	protein_coding_gene	-1.31594	0.401665	0.000432264
sdz-4	WBGene00016309	protein_coding_gene	-1.32611	0.398843	0.000383925
ceh-36	WBGene00000457	protein_coding_gene	-1.32805	0.398308	0.000188413
hil-3	WBGene00001854	protein_coding_gene	-1.33393	0.396687	2.43425e-13
F44F1.5	WBGene00009697	pseudogene	-1.33915	0.395253	2.03094e-05
mks-5	WBGene00007490	protein_coding_gene	-1.34659	0.39322	0.00121388
T04B8.2	WBGene00020204	pseudogene	-1.35465	0.39103	0.00027175
Y22D7AR.10	WBGene00021263	protein_coding_gene	-1.36493	0.388254	8.55219e-10
C27A7.8	WBGene00007758	protein_coding_gene	-1.3687	0.38724	0.000435905
K05C4.9	WBGene00010585	protein_coding_gene	-1.37025	0.386824	7.74998e-05
T09B4.5	WBGene00020379	protein_coding_gene	-1.37252	0.386216	5.14437e-13
nhr-25	WBGene00003623	protein_coding_gene	-1.37283	0.386133	8.71076e-06
cav-1	WBGene00000301	protein_coding_gene	-1.37462	0.385655	1.5577e-12
W04A8.9	WBGene00195155	protein_coding_gene	-1.3809	0.383979	0.000635598
epg-2	WBGene00021468	protein_coding_gene	-1.38456	0.383005	5.00863e-12
ifa-3	WBGene00002051	protein_coding_gene	-1.38613	0.382589	7.75665e-05
R03H10.2	WBGene00019855	protein_coding_gene	-1.39733	0.379631	4.78724e-05
fbxb-66	WBGene00044066	protein_coding_gene	-1.40706	0.37708	2.84033e-05
T05A7.13	WBGene00271415	protein_coding_gene	-1.41034	0.376222	0.000425959
jmjd-3.2	WBGene00009089	protein_coding_gene	-1.41155	0.375909	2.02199e-06
cec-8	WBGene00021913	protein_coding_gene	-1.42036	0.373619	4.62963e-08
F31D4.5	WBGene00009292	protein_coding_gene	-1.438	0.36908	7.46946e-05
Y5H2B.3	WBGene00021165	protein_coding_gene	-1.43835	0.36899	2.87138e-05
cht-1	WBGene00000503	protein_coding_gene	-1.43844	0.368965	1.55153e-10
W04A8.4	WBGene00012239	protein_coding_gene	-1.43983	0.368611	8.26488e-11
T16A1.10	WBGene00269431	protein_coding_gene	-1.44001	0.368564	0.000900221
Y7A9D.1	WBGene00012420	protein_coding_gene	-1.44059	0.368416	1.65457e-07
F07H5.13	WBGene00008563	protein_coding_gene	-1.44487	0.367326	1.18096e-08
fbxb-45	WBGene00019705	protein_coding_gene	-1.45021	0.365969	9.12813e-05
bath-10	WBGene00021726	protein_coding_gene	-1.46381	0.362534	1.08595e-05
C35E7.5	WBGene00016457	protein_coding_gene	-1.46777	0.361541	2.23771e-12
set-13	WBGene00019690	protein_coding_gene	-1.46851	0.361355	0.0001117
egrh-2	WBGene00043705	protein_coding_gene	-1.46976	0.361043	1.21553e-06
ZK675.4	WBGene00014067	protein_coding_gene	-1.47339	0.360134	0.000129784
atz-1	WBGene00009212	protein_coding_gene	-1.47677	0.359293	1.5215e-09
C08F1.6	WBGene00015610	protein_coding_gene	-1.47885	0.358775	2.3379e-09
C24H12.1	WBGene00016071	protein_coding_gene	-1.47998	0.358494	0.000149168
pax-3	WBGene00003939	protein_coding_gene	-1.48407	0.357478	7.73395e-05
fbxb-40	WBGene00019704	protein_coding_gene	-1.48887	0.356291	2.94329e-05
Y71A12B.11	WBGene00013508	protein_coding_gene	-1.49755	0.354154	2.54643e-09
arrd-1	WBGene00020205	protein_coding_gene	-1.50285	0.352855	1.21923e-06
zeel-1	WBGene00021463	protein_coding_gene	-1.50843	0.351494	7.30613e-06
C40A11.2	WBGene00016545	protein_coding_gene	-1.53532	0.345002	0.000106682
C06E7.88	WBGene00189995	protein_coding_gene	-1.53648	0.344726	0.000122092
EEED8.2	WBGene00017133	protein_coding_gene	-1.53716	0.344562	3.96323e-06
ceh-30	WBGene00000451	protein_coding_gene	-1.54039	0.343793	0.000228867
fbxc-24	WBGene00019927	protein_coding_gene	-1.54419	0.342889	4.59949e-05
oac-51	WBGene00020976	protein_coding_gene	-1.55135	0.341191	5.08128e-05
fbxc-40	WBGene00016295	protein_coding_gene	-1.57214	0.336309	2.99302e-07
F48E3.6	WBGene00018606	protein_coding_gene	-1.57335	0.336027	6.07024e-08
skr-21	WBGene00004827	protein_coding_gene	-1.57872	0.334778	1.67631e-13
zip-8	WBGene00017755	protein_coding_gene	-1.6086	0.327916	2.40417e-10
F45D11.5	WBGene00018452	protein_coding_gene	-1.62899	0.323315	4.42936e-06
zip-7	WBGene00013100	protein_coding_gene	-1.64387	0.319997	1.61578e-06
clec-78	WBGene00018547	protein_coding_gene	-1.64512	0.31972	3.25072e-08
his-24	WBGene00001898	protein_coding_gene	-1.65317	0.317941	1.87202e-12
Y17G9B.2	WBGene00021199	protein_coding_gene	-1.66627	0.315067	1.08033e-05
R09E10.5	WBGene00011175	protein_coding_gene	-1.6691	0.314448	2.36511e-08
F32H2.6	WBGene00009343	protein_coding_gene	-1.68622	0.31074	3.7348e-05
C08F1.10	WBGene00015613	protein_coding_gene	-1.69566	0.308713	1.23259e-10
ceh-43	WBGene00000463	protein_coding_gene	-1.7046	0.306806	4.23289e-13
Y41D4B.26	WBGene00021525	protein_coding_gene	-1.71853	0.303857	2.14081e-06
C40A11.3	WBGene00016546	protein_coding_gene	-1.72072	0.303398	1.14251e-05
tsp-17	WBGene00006643	protein_coding_gene	-1.73852	0.299678	1.23851e-05
Y82E9BR.17	WBGene00022349	protein_coding_gene	-1.7391	0.299557	1.85988e-12
pqn-73	WBGene00004155	protein_coding_gene	-1.73946	0.299482	1.72904e-07
clec-196	WBGene00009156	protein_coding_gene	-1.7515	0.296993	3.05362e-08
T20F5.4	WBGene00020626	protein_coding_gene	-1.75855	0.295546	5.53316e-07
ces-2	WBGene00000469	protein_coding_gene	-1.78193	0.290795	1.24158e-08
dmd-5	WBGene00017326	protein_coding_gene	-1.78689	0.289795	1.0163e-05
F08D12.2	WBGene00017246	protein_coding_gene	-1.82868	0.281523	6.52501e-11
dpy-14	WBGene00001075	protein_coding_gene	-1.84056	0.279213	1.63594e-07
egl-46	WBGene00001210	protein_coding_gene	-1.85872	0.275721	8.50732e-10
dpy-17	WBGene00001076	protein_coding_gene	-1.87485	0.272656	5.66858e-08
dsl-3	WBGene00001105	protein_coding_gene	-1.88691	0.270386	1.69895e-09
Y110A2AL.4	WBGene00022441	protein_coding_gene	-1.90514	0.266991	1.46493e-08
clec-266	WBGene00016088	protein_coding_gene	-1.90911	0.266257	1.19409e-17
haf-6	WBGene00001816	protein_coding_gene	-1.91423	0.265314	1.11017e-25
F46E10.2	WBGene00018489	protein_coding_gene	-1.94482	0.259748	1.20553e-15
Y71F9AL.7	WBGene00022112	protein_coding_gene	-1.95555	0.257822	5.19692e-10
T26C12.3	WBGene00020833	protein_coding_gene	-1.97978	0.253528	4.33098e-11
fbxc-51	WBGene00021576	protein_coding_gene	-2.02574	0.24558	1.56089e-22
C03C10.5	WBGene00007271	protein_coding_gene	-2.10239	0.232872	7.49117e-08
C40A11.4	WBGene00016547	protein_coding_gene	-2.27137	0.207133	1.17858e-09
F56A4.2	WBGene00018910	protein_coding_gene	-2.28966	0.204523	1.1154e-06
hch-1	WBGene00001828	protein_coding_gene	-2.45621	0.182225	1.07066e-14
F56A4.3	WBGene00018911	protein_coding_gene	-3.73446	0.0751304	1.73359e-08
