# Supplementary material for: The MAB-5/Hox family transcription factor is important for Caenorhabditis elegans innate immune response to Staphylococcus epidermidis infection
Source: G3 (Bethesda). 2024 Mar 13;14(5):jkae054. doi: 10.1093/g3journal/jkae054 (PMC11075571; doi:10.1093/g3journal/jkae054)
Supplement: jkae054_Supplementary_Data [file jkae054_supplementary_data.zip › Table_S11__List_of_differentially_expressed_genes_identified_in_uninfected_mab-5(e1239)_G3-2024-404930.xlsx]

## Sheet: N2_OP vs e1239_OP 
DEGs in mab-5 e1239 uninfected animals (vs N2 uninfected)
Gene Name	Wormbase Gene ID	Type	log2Fold Change	Fold Change	Adjusted P-value
gcy-32	WBGene00001552	protein_coding_gene	5.14272	35.3274	8.79344e-46
C08F11.7	WBGene00007454	protein_coding_gene	3.2964	9.82458	3.69783e-23
ugt-18	WBGene00013900	protein_coding_gene	3.07409	8.42157	3.17676e-15
T26H5.9	WBGene00044206	protein_coding_gene	2.70508	6.52093	1.15233e-15
saeg-2	WBGene00011964	protein_coding_gene	2.68275	6.42077	4.90682e-47
col-147	WBGene00000720	protein_coding_gene	2.18883	4.55937	3.62822e-15
Y46G5A.6	WBGene00012898	pseudogene	2.12457	4.36074	3.69733e-08
clec-60	WBGene00014046	protein_coding_gene	1.96359	3.90033	0.000115699
Y37H2A.14	WBGene00045416	protein_coding_gene	1.95052	3.86514	9.2517e-11
col-133	WBGene00000707	protein_coding_gene	1.94393	3.84751	3.76791e-11
abu-15	WBGene00004099	protein_coding_gene	1.93065	3.81228	0.000113411
dod-22	WBGene00010125	protein_coding_gene	1.89688	3.72407	1.34902e-07
col-39	WBGene00000616	protein_coding_gene	1.89437	3.71759	8.89034e-08
ech-9	WBGene00001158	protein_coding_gene	1.89365	3.71574	1.56316e-06
Y67D8C.23	WBGene00235353	pseudogene	1.86885	3.65242	5.19324e-06
Y46G5A.43	WBGene00077636	pseudogene	1.8432	3.58806	1.72086e-09
ric-19	WBGene00004368	protein_coding_gene	1.7989	3.47954	1.84993e-10
C55C3.3	WBGene00016953	protein_coding_gene	1.78452	3.44504	1.25314e-09
col-90	WBGene00000665	protein_coding_gene	1.78391	3.44359	5.19324e-06
clec-70	WBGene00021581	protein_coding_gene	1.62493	3.08428	3.03031e-10
C08F11.6	WBGene00014672	pseudogene	1.61781	3.06909	0.000339775
lido-18	WBGene00015988	protein_coding_gene	1.57217	2.97351	2.8391e-05
asp-12	WBGene00017678	protein_coding_gene	1.55939	2.94729	0.00108933
col-137	WBGene00000710	protein_coding_gene	1.54006	2.90807	0.000541254
pqn-54	WBGene00004139	protein_coding_gene	1.53343	2.89474	6.12991e-05
clec-69	WBGene00044642	pseudogene	1.53294	2.89375	0.0018352
grl-21	WBGene00001730	protein_coding_gene	1.51972	2.86735	0.000161421
Y73F8A.5	WBGene00013518	protein_coding_gene	1.50824	2.84463	0.000824664
lipl-1	WBGene00010062	protein_coding_gene	1.50026	2.82894	0.00116643
T19C9.8	WBGene00011844	protein_coding_gene	1.49536	2.81934	0.000202851
lin-15B	WBGene00023497	protein_coding_gene	1.46871	2.76775	1.85092e-12
fipr-10	WBGene00008245	protein_coding_gene	1.45018	2.73242	0.0013222
C53B7.2	WBGene00016893	protein_coding_gene	1.43827	2.70996	3.3663e-14
cyp-14A4	WBGene00011009	protein_coding_gene	1.42516	2.68544	0.00400391
ZC239.22	WBGene00194717	protein_coding_gene	1.42063	2.67703	0.00152655
C30G12.1	WBGene00016273	protein_coding_gene	1.41039	2.6581	0.00315845
his-73	WBGene00001947	protein_coding_gene	1.40479	2.64779	0.00626076
pqn-73	WBGene00004155	protein_coding_gene	1.39722	2.63393	0.000277194
ZK896.1	WBGene00014132	protein_coding_gene	1.39289	2.62604	0.00050101
asp-17	WBGene00012683	protein_coding_gene	1.38426	2.61038	2.1569e-05
Y40H7A.7	WBGene00012745	pseudogene	1.38227	2.60678	0.00673325
C14C10.1	WBGene00007584	protein_coding_gene	1.37484	2.5934	0.00102149
oac-53	WBGene00012308	protein_coding_gene	1.37126	2.58696	0.00425442
K08C9.2	WBGene00010651	protein_coding_gene	1.35631	2.5603	0.00131548
clec-72	WBGene00021583	protein_coding_gene	1.35334	2.55502	0.000541254
ZK354.6	WBGene00022707	protein_coding_gene	1.3463	2.54258	0.00300518
F36A2.10	WBGene00009457	protein_coding_gene	1.33972	2.53102	0.000960157
dod-17	WBGene00010745	protein_coding_gene	1.33679	2.52589	3.15579e-05
lin-15A	WBGene00023498	protein_coding_gene	1.33382	2.52069	2.75302e-14
C49G7.12	WBGene00077593	protein_coding_gene	1.29773	2.45841	0.006731
col-162	WBGene00000735	protein_coding_gene	1.28265	2.43285	3.01839e-07
ptr-10	WBGene00004224	protein_coding_gene	1.26786	2.40804	0.0151779
F58H1.2	WBGene00010285	protein_coding_gene	1.25948	2.39409	0.0129839
W09H1.4	WBGene00012374	protein_coding_gene	1.24705	2.37356	0.00400391
fmi-1	WBGene00001475	protein_coding_gene	1.24695	2.3734	0.000310168
C45G9.9	WBGene00016680	protein_coding_gene	1.22872	2.34359	0.00353792
msp-10	WBGene00003425	protein_coding_gene	1.22658	2.34011	0.00962706
cdh-8	WBGene00017576	protein_coding_gene	1.22599	2.33915	0.00108933
K04H4.5	WBGene00010574	protein_coding_gene	1.22292	2.33418	0.00427312
max-1	WBGene00003143	protein_coding_gene	1.21855	2.32713	0.000186791
F40F8.5	WBGene00009578	protein_coding_gene	1.21542	2.32208	3.36437e-06
col-156	WBGene00000729	protein_coding_gene	1.21389	2.31962	0.00259823
ugt-16	WBGene00013901	protein_coding_gene	1.21269	2.31769	0.00138812
F01D5.2	WBGene00008493	protein_coding_gene	1.20923	2.31214	0.0202388
R186.1	WBGene00011305	protein_coding_gene	1.20485	2.30514	0.00727016
R09E10.5	WBGene00011175	protein_coding_gene	1.20346	2.30291	0.000541254
Y47D3A.13	WBGene00012926	protein_coding_gene	1.20344	2.30288	0.00610402
F55G11.2	WBGene00010123	protein_coding_gene	1.20076	2.29861	0.00156707
nspd-6	WBGene00043147	protein_coding_gene	1.19915	2.29604	0.0062611
F48G7.5	WBGene00018616	protein_coding_gene	1.19565	2.29048	0.00518253
Y14H12A.4	WBGene00220133	ncRNA_gene	1.19307	2.28638	0.0240256
ZC116.1	WBGene00013853	protein_coding_gene	1.19196	2.28464	0.000113411
sqt-2	WBGene00005017	protein_coding_gene	1.19117	2.28339	0.000229784
C41G7.6	WBGene00008063	protein_coding_gene	1.18845	2.27907	0.006731
F55G11.4	WBGene00010124	protein_coding_gene	1.18805	2.27845	0.00093913
phat-4	WBGene00020237	protein_coding_gene	1.18379	2.27173	0.00208972
T26H5.14	WBGene00235133	protein_coding_gene	1.1818	2.2686	0.0226446
C32E8.4	WBGene00016322	protein_coding_gene	1.18104	2.26741	0.00527165
fipr-7	WBGene00007543	protein_coding_gene	1.18067	2.26682	0.00626076
F57B1.6	WBGene00010189	protein_coding_gene	1.175	2.25793	0.0445125
F23F12.3	WBGene00017751	protein_coding_gene	1.17158	2.25259	0.00339518
F27C8.5	WBGene00009185	protein_coding_gene	1.16814	2.24721	0.00825626
F48E3.8	WBGene00018607	protein_coding_gene	1.15894	2.23294	0.000291084
sdz-35	WBGene00022570	protein_coding_gene	1.15685	2.2297	0.0367283
nspd-1	WBGene00022754	protein_coding_gene	1.14827	2.21648	0.00659821
H02F09.3	WBGene00019146	protein_coding_gene	1.14718	2.21481	0.0171884
zig-10	WBGene00020800	protein_coding_gene	1.14559	2.21236	0.0349675
eva-1	WBGene00009304	protein_coding_gene	1.14414	2.21014	0.00811462
F56D2.3	WBGene00018965	protein_coding_gene	1.14163	2.20631	0.0176991
ifp-1	WBGene00002067	protein_coding_gene	1.13195	2.19155	0.00390804
Y106G6G.4	WBGene00013713	protein_coding_gene	1.12591	2.1824	0.00895279
F49C12.7	WBGene00009877	protein_coding_gene	1.12525	2.18139	3.15579e-05
K05F1.9	WBGene00019410	protein_coding_gene	1.1205	2.17423	0.0123303
F49F1.5	WBGene00018645	protein_coding_gene	1.11312	2.16312	0.0149906
col-173	WBGene00000746	protein_coding_gene	1.11208	2.16157	0.010481
cutl-28	WBGene00018256	protein_coding_gene	1.10897	2.15692	0.0171452
Y68A4A.13	WBGene00044212	protein_coding_gene	1.10837	2.15602	0.0312636
col-60	WBGene00000636	protein_coding_gene	1.10689	2.15381	2.0341e-05
F40H3.3	WBGene00018251	protein_coding_gene	1.10659	2.15336	0.0457916
tsp-2	WBGene00006628	protein_coding_gene	1.1062	2.15278	0.0211674
col-146	WBGene00000719	protein_coding_gene	1.10355	2.14882	1.31679e-06
ZC317.6	WBGene00022589	protein_coding_gene	1.09484	2.1359	0.0224912
F27C1.18	WBGene00219918	ncRNA_gene	1.08933	2.12775	0.0492896
abu-11	WBGene00000034	protein_coding_gene	1.08905	2.12734	0.0182606
dmsr-6	WBGene00013222	protein_coding_gene	1.08801	2.12581	0.0393913
clec-78	WBGene00018547	protein_coding_gene	1.0877	2.12535	0.0030501
tsp-1	WBGene00006627	protein_coding_gene	1.08492	2.12126	0.0267226
cuti-1	WBGene00022591	protein_coding_gene	1.08421	2.12022	0.0380626
ZK507.1	WBGene00013978	protein_coding_gene	1.08021	2.11434	0.0270431
sst-20	WBGene00006058	protein_coding_gene	1.07967	2.11355	0.0105753
col-79	WBGene00000655	protein_coding_gene	1.07112	2.10106	0.00755624
F26A10.2	WBGene00017814	protein_coding_gene	1.07088	2.10071	0.0271108
clec-52	WBGene00015052	protein_coding_gene	1.06836	2.09704	0.0096072
ugt-42	WBGene00017959	protein_coding_gene	1.0682	2.09681	0.0459222
swt-6	WBGene00011190	protein_coding_gene	1.06699	2.09506	0.00727737
Y57G7A.6	WBGene00021969	protein_coding_gene	1.06313	2.08946	0.0175847
Y102A11A.5	WBGene00022415	protein_coding_gene	1.0546	2.07715	0.0320259
abu-6	WBGene00000029	protein_coding_gene	1.05308	2.07495	0.0143153
ssp-10	WBGene00006039	protein_coding_gene	1.05059	2.07138	0.0162161
abu-13	WBGene00004133	protein_coding_gene	1.05036	2.07104	0.0284109
cld-9	WBGene00009432	protein_coding_gene	1.04917	2.06934	0.0022725
npr-16	WBGene00006864	protein_coding_gene	1.0485	2.06838	0.0385015
F47B3.7	WBGene00018531	protein_coding_gene	1.04456	2.06273	0.0158219
T02E1.6	WBGene00011378	protein_coding_gene	1.03764	2.05286	0.025051
srr-1	WBGene00005652	protein_coding_gene	1.02828	2.03959	0.0468658
dyf-7	WBGene00001123	protein_coding_gene	1.02736	2.0383	0.026772
C17H12.3	WBGene00015929	protein_coding_gene	1.02553	2.03571	0.025051
twk-11	WBGene00006666	protein_coding_gene	1.02493	2.03486	0.0271774
subs-4	WBGene00012939	protein_coding_gene	1.02446	2.03419	0.0476694
ugt-5	WBGene00013906	protein_coding_gene	1.02088	2.02916	0.00427312
clec-67	WBGene00018971	protein_coding_gene	1.02023	2.02825	0.026078
F37A4.5	WBGene00018135	protein_coding_gene	1.0185	2.02582	0.0312636
snf-5	WBGene00004904	protein_coding_gene	1.01597	2.02226	0.0255879
F58A6.9	WBGene00019026	protein_coding_gene	1.014	2.0195	0.0224277
F33H12.7	WBGene00045457	protein_coding_gene	1.01385	2.01929	0.0277093
H01G02.3	WBGene00010350	protein_coding_gene	1.01375	2.01916	0.0344259
W04A8.4	WBGene00012239	protein_coding_gene	1.01283	2.01786	4.12854e-05
F42C5.5	WBGene00018347	protein_coding_gene	1.01212	2.01688	0.0134731
hbl-1	WBGene00001824	protein_coding_gene	1.00989	2.01375	0.00512486
M162.7	WBGene00010933	protein_coding_gene	1.00771	2.01072	0.0195795
clec-71	WBGene00021582	protein_coding_gene	1.00767	2.01066	0.0423454
Y59E9AL.3	WBGene00021993	protein_coding_gene	1.00615	2.00854	0.0367111
E01G4.6	WBGene00008448	protein_coding_gene	1.00531	2.00738	0.000490563
T24B8.5	WBGene00011979	protein_coding_gene	1.00085	2.00118	0.0307764
F02H6.4	WBGene00008537	pseudogene	-1.0409	0.486025	2.05693e-06
fbxb-7	WBGene00012492	protein_coding_gene	-1.06229	0.478872	0.0182606
acs-1	WBGene00018488	protein_coding_gene	-1.0819	0.472406	9.3033e-06
C48B4.10	WBGene00008173	protein_coding_gene	-1.0961	0.467779	2.1008e-09
C27C7.1	WBGene00007766	protein_coding_gene	-1.17534	0.44278	1.18392e-09
nas-3	WBGene00003522	protein_coding_gene	-1.20554	0.433607	0.0271774
fbxa-129	WBGene00010294	pseudogene	-1.39834	0.379366	2.94847e-06
R03D7.2	WBGene00010989	protein_coding_gene	-1.65478	0.317586	2.14447e-09
mtl-2	WBGene00003474	protein_coding_gene	-1.87144	0.2733	3.03031e-10
H25K10.1	WBGene00010411	protein_coding_gene	-1.91687	0.264829	2.1912e-05
Y102A5C.36	WBGene00044213	protein_coding_gene	-2.09498	0.234071	6.1407e-11
fbxa-191	WBGene00010209	pseudogene	-2.23972	0.211727	1.84993e-10
C48B4.11	WBGene00008174	protein_coding_gene	-2.26734	0.207712	7.15335e-59
fbxa-193	WBGene00010295	pseudogene	-2.4154	0.187453	4.18136e-16
col-62	WBGene00000638	protein_coding_gene	-2.41645	0.187317	9.78201e-08
F56A4.2	WBGene00018910	protein_coding_gene	-2.45142	0.182831	5.79464e-07
C50E3.12	WBGene00016823	protein_coding_gene	-2.4742	0.179967	1.54455e-25
clec-210	WBGene00022261	protein_coding_gene	-2.70526	0.153333	8.34879e-21
C35D10.1	WBGene00016439	protein_coding_gene	-2.89039	0.134867	5.74414e-73
Y102A5C.5	WBGene00014954	pseudogene	-2.996	0.125347	8.15907e-39
Y102A5C.6	WBGene00014955	pseudogene	-3.06397	0.119578	1.78017e-77
fbxa-192	WBGene00010212	protein_coding_gene	-3.57061	0.0841664	4.69759e-40
F56A4.3	WBGene00018911	protein_coding_gene	-3.90278	0.0668567	1.58009e-10
