# Supplementary material for: The MAB-5/Hox family transcription factor is important for Caenorhabditis elegans innate immune response to Staphylococcus epidermidis infection
Source: G3 (Bethesda). 2024 Mar 13;14(5):jkae054. doi: 10.1093/g3journal/jkae054 (PMC11075571; doi:10.1093/g3journal/jkae054)
Supplement: jkae054_Supplementary_Data [file jkae054_supplementary_data.zip › Table_S12__GO_terms_enriched_in_uninfected_mab-5(e1751)_animals_(vs._wild-type_N2)_G3-2024-404930.xlsx]

## Sheet: e1751 vs N2 (OP50)
GO Term Analysis using Upregulated Genes
Category	Number of Genes Differentially Expressed	Number of Genes in Geneset	p-value	FDR-adjusted p-value	Differentially Expressed Genes within a Given Geneset
Extracellular material: collagen	78	184	1.05304e-45	9.58262e-44	WBGene00000251, WBGene00000252, WBGene00000256, WBGene00000596, WBGene00000601, WBGene00000603, WBGene00000606, WBGene00000615, WBGene00000616, WBGene00000618, WBGene00000625, WBGene00000631, WBGene00000636, WBGene00000637, WBGene00000638, WBGene00000639, WBGene00000646, WBGene00000647, WBGene00000649, WBGene00000653, WBGene00000655, WBGene00000657, WBGene00000663, WBGene00000664, WBGene00000665,…
Signaling: phosphatase	72	196	4.55227e-39	4.14257e-37	WBGene00004084, WBGene00007354, WBGene00007610, WBGene00007763, WBGene00008124, WBGene00008259, WBGene00008661, WBGene00009079, WBGene00009101, WBGene00009129, WBGene00009492, WBGene00009548, WBGene00009605, WBGene00009893, WBGene00009948, WBGene00009962, WBGene00010072, WBGene00010082, WBGene00010136, WBGene00010265, WBGene00010992, WBGene00011133, WBGene00011438, WBGene00011808, WBGene00011918,…
Unassigned	479	6343	5.37526e-29	4.89149e-27	WBGene00000029, WBGene00000030, WBGene00000031, WBGene00000930, WBGene00002186, WBGene00003879, WBGene00004098, WBGene00004099, WBGene00004100, WBGene00004119, WBGene00004120, WBGene00004123, WBGene00004127, WBGene00004133, WBGene00004139, WBGene00004146, WBGene00004971, WBGene00004972, WBGene00005012, WBGene00006039, WBGene00006044, WBGene00006048, WBGene00006050, WBGene00006051, WBGene00006052,…
Cytoskeleton: microtubule	49	128	6.39509e-28	5.81953e-26	WBGene00007049, WBGene00007190, WBGene00007305, WBGene00007335, WBGene00007448, WBGene00007563, WBGene00008235, WBGene00008423, WBGene00009324, WBGene00010366, WBGene00011191, WBGene00011466, WBGene00012169, WBGene00012307, WBGene00012637, WBGene00012731, WBGene00013978, WBGene00013979, WBGene00014007, WBGene00015030, WBGene00015629, WBGene00015634, WBGene00015855, WBGene00016388, WBGene00016541,…
Major sperm protein	28	31	3.97435e-24	3.61666e-22	WBGene00003424, WBGene00003425, WBGene00003426, WBGene00003429, WBGene00003431, WBGene00003432, WBGene00003434, WBGene00003435, WBGene00003438, WBGene00003442, WBGene00003443, WBGene00003444, WBGene00003446, WBGene00003448, WBGene00003449, WBGene00003450, WBGene00003452, WBGene00003456, WBGene00003457, WBGene00003458, WBGene00003463, WBGene00003464, WBGene00003465, WBGene00003467, WBGene00003468,…
Transmembrane protein: unassigned	163	1692	9.69566e-21	8.82305e-19	WBGene00003981, WBGene00004958, WBGene00004966, WBGene00006058, WBGene00006509, WBGene00007081, WBGene00007222, WBGene00007230, WBGene00007301, WBGene00007381, WBGene00007382, WBGene00007570, WBGene00007926, WBGene00007986, WBGene00007987, WBGene00008299, WBGene00008811, WBGene00008874, WBGene00008965, WBGene00009016, WBGene00009090, WBGene00009193, WBGene00009449, WBGene00009471, WBGene00009489,…
Signaling: Y kinase	24	73	2.28458e-13	2.07897e-11	WBGene00001487, WBGene00002193, WBGene00002204, WBGene00002206, WBGene00002208, WBGene00009039, WBGene00010712, WBGene00012010, WBGene00012172, WBGene00012785, WBGene00013811, WBGene00014813, WBGene00015994, WBGene00016085, WBGene00016416, WBGene00016462, WBGene00016954, WBGene00019081, WBGene00020003, WBGene00020289, WBGene00020659, WBGene00021793, WBGene00022634, WBGene00022780
Proteolysis general: metallopeptidase	16	123	8.93339e-05	0.00812938	WBGene00000082, WBGene00003520, WBGene00003523, WBGene00003527, WBGene00003533, WBGene00003534, WBGene00003542, WBGene00003554, WBGene00013785, WBGene00017550, WBGene00017553, WBGene00017554, WBGene00018196, WBGene00019212, WBGene00020567, WBGene00020646
GO Term Analysis using Upregulated Genes
Category	Number of Genes Differentially Expressed	Number of Genes in Geneset	p-value	FDR-adjusted p-value	Differentially Expressed Genes within a Given Geneset
Proteolysis proteasome: E3	41	590	3.52049e-24	1.61943e-22	WBGene00004813, WBGene00004814, WBGene00004815, WBGene00004816, WBGene00004827, WBGene00008613, WBGene00009297, WBGene00010101, WBGene00010105, WBGene00012065, WBGene00012899, WBGene00013234, WBGene00013404, WBGene00016071, WBGene00016295, WBGene00016307, WBGene00016886, WBGene00017253, WBGene00017911, WBGene00018436, WBGene00018458, WBGene00019037, WBGene00019042, WBGene00019420, WBGene00019591,…
Transcription factor: ZF	6	53	5.45227e-06	0.000250804	WBGene00000468, WBGene00001210, WBGene00001820, WBGene00001824, WBGene00004335, WBGene00017326
Unassigned	77	6343	0.000200417	0.00921916	WBGene00003983, WBGene00004155, WBGene00007271, WBGene00007342, WBGene00007459, WBGene00007642, WBGene00007758, WBGene00007900, WBGene00008102, WBGene00008563, WBGene00008784, WBGene00008971, WBGene00009292, WBGene00009361, WBGene00009698, WBGene00010100, WBGene00010234, WBGene00011231, WBGene00011383, WBGene00011475, WBGene00011508, WBGene00011977, WBGene00012238, WBGene00012420, WBGene00013418,…
