# Supplementary material for: The MAB-5/Hox family transcription factor is important for Caenorhabditis elegans innate immune response to Staphylococcus epidermidis infection
Source: G3 (Bethesda). 2024 Mar 13;14(5):jkae054. doi: 10.1093/g3journal/jkae054 (PMC11075571; doi:10.1093/g3journal/jkae054)
Supplement: jkae054_Supplementary_Data [file jkae054_supplementary_data.zip › Table_S13__GO_terms_enriched_in_uninfected_mab-5(e1239)_animals_(vs._wild-type_N2)_G3-2024-404930.xlsx]

## Sheet: e1239 vs N2 (OP50)
GO Term Analysis using Upregulated Genes
Category	Number of Genes Differentially Expressed	Number of Genes in Geneset	p-value	FDR-adjusted p-value	Differentially Expressed Genes within a Given Geneset
Extracellular material: collagen	12	184	2.84669e-10	1.19561e-08	WBGene00000616, WBGene00000636, WBGene00000655, WBGene00000665, WBGene00000707, WBGene00000710, WBGene00000719, WBGene00000720, WBGene00000729, WBGene00000735, WBGene00000746, WBGene00005017
Stress response: pathogen	9	192	6.22452e-07	2.6143e-05	WBGene00006627, WBGene00009432, WBGene00010123, WBGene00010124, WBGene00010125, WBGene00010745, WBGene00011844, WBGene00011979, WBGene00014132
