# Supplementary material for: The MAB-5/Hox family transcription factor is important for Caenorhabditis elegans innate immune response to Staphylococcus epidermidis infection
Source: G3 (Bethesda). 2024 Mar 13;14(5):jkae054. doi: 10.1093/g3journal/jkae054 (PMC11075571; doi:10.1093/g3journal/jkae054)
Supplement: jkae054_Supplementary_Data [file jkae054_supplementary_data.zip › Table_S14__Lists_of_differentially_expressed_genes_that_are_identified_in_either_infected_N2,_uninfected_mab-5(e1239),_or_both_conditions_(vs._wild-type_N2_on_E._coli_OP50)_G3-2024-404930.xlsx]

## Sheet: N2 DEGs
DEGs exclusive to N2 animals infected with S. epidermidis (vs. N2 uninfected on E. coli OP50)
Gene Name	Wormbase Gene ID	Type	log2Fold Change	Fold Change	Adjusted P-value
arf-1.1	WBGene00000190	protein_coding_gene	3.13902	8.80923	8.39328e-39
Y41C4A.32	WBGene00270321	protein_coding_gene	2.78419	6.88849	1.25526e-36
F22E5.6	WBGene00017705	protein_coding_gene	2.61636	6.13201	2.56689e-14
lact-6	WBGene00007358	protein_coding_gene	2.59856	6.05683	2.55604e-13
col-88	WBGene00000663	protein_coding_gene	2.53168	5.78244	6.82948e-11
C25F9.11	WBGene00045411	protein_coding_gene	2.44601	5.44907	2.16743e-13
C50F7.5	WBGene00016845	protein_coding_gene	2.36778	5.16146	7.54574e-12
F11A5.17	WBGene00045510	protein_coding_gene	2.15868	4.46505	3.9416e-07
bli-6	WBGene00000256	protein_coding_gene	2.1388	4.40395	3.87772e-10
col-91	WBGene00000666	protein_coding_gene	2.10273	4.29522	2.62089e-08
C04F12.7	WBGene00007301	protein_coding_gene	2.09985	4.28664	4.93819e-10
gipc-2	WBGene00009681	protein_coding_gene	2.02717	4.07605	2.10046e-09
col-120	WBGene00000694	protein_coding_gene	2.0153	4.04265	5.63139e-08
C30G7.3	WBGene00044177	protein_coding_gene	2.0052	4.01444	5.76773e-08
Y38C1AA.7	WBGene00021398	protein_coding_gene	1.95469	3.87632	8.90086e-09
col-12	WBGene00000601	protein_coding_gene	1.92414	3.79511	5.63139e-08
R09E10.6	WBGene00011176	protein_coding_gene	1.91688	3.77604	3.40985e-08
nspa-3	WBGene00013888	protein_coding_gene	1.84553	3.59384	1.96368e-05
F08H9.2	WBGene00008590	protein_coding_gene	1.81961	3.52986	7.61385e-07
C33F10.1	WBGene00016351	protein_coding_gene	1.78069	3.4359	1.43727e-06
msp-36	WBGene00003432	protein_coding_gene	1.77277	3.41709	2.65192e-07
alg-4	WBGene00006449	protein_coding_gene	1.76194	3.39155	2.39831e-06
sss-1	WBGene00006056	protein_coding_gene	1.75591	3.3774	1.14317e-06
math-38	WBGene00020326	protein_coding_gene	1.74773	3.35829	3.63272e-06
col-145	WBGene00000718	protein_coding_gene	1.74399	3.3496	8.9788e-06
F53B2.8	WBGene00009957	protein_coding_gene	1.73436	3.32732	8.81987e-09
C33F10.11	WBGene00016357	protein_coding_gene	1.7282	3.31314	6.33501e-06
F08B4.8	WBGene00255375	protein_coding_gene	1.72404	3.30361	2.75056e-06
E03H12.7	WBGene00017114	protein_coding_gene	1.71749	3.28863	1.97203e-05
F21H7.2	WBGene00009028	protein_coding_gene	1.71552	3.28415	8.2573e-06
msp-55	WBGene00003448	protein_coding_gene	1.69779	3.24404	6.51525e-06
msp-78	WBGene00003465	protein_coding_gene	1.69339	3.23415	4.70356e-06
msrp-2	WBGene00022751	protein_coding_gene	1.68711	3.22011	2.55243e-06
rol-8	WBGene00004398	protein_coding_gene	1.68189	3.20849	8.8075e-06
Y113G7C.1	WBGene00013771	protein_coding_gene	1.6763	3.19606	8.81751e-06
C15C6.2	WBGene00007601	protein_coding_gene	1.66933	3.18068	2.67015e-06
scl-2	WBGene00009895	protein_coding_gene	1.6678	3.1773	5.67513e-06
F42A10.7	WBGene00018343	protein_coding_gene	1.65484	3.14888	1.75925e-06
ZK550.5	WBGene00013999	protein_coding_gene	1.65443	3.14798	1.75755e-05
Y39G10AR.16	WBGene00021472	protein_coding_gene	1.63348	3.1026	2.04764e-05
Y43F8A.2	WBGene00012809	protein_coding_gene	1.62987	3.09484	1.96368e-05
K06A5.2	WBGene00019430	protein_coding_gene	1.61339	3.0597	1.964e-05
F13A7.1	WBGene00008724	protein_coding_gene	1.60973	3.05195	2.43889e-05
B0218.7	WBGene00015051	protein_coding_gene	1.58865	3.00768	4.49521e-05
F58D2.2	WBGene00010241	protein_coding_gene	1.58725	3.00476	3.55152e-05
F49C12.15	WBGene00009884	protein_coding_gene	1.58507	3.00023	1.59233e-05
msp-59	WBGene00003452	protein_coding_gene	1.57702	2.98353	2.28748e-05
T13F2.9	WBGene00011748	pseudogene	1.57627	2.98197	3.19888e-05
Y38E10A.17	WBGene00012595	protein_coding_gene	1.57215	2.97347	3.86641e-05
Y59E9AL.6	WBGene00021996	protein_coding_gene	1.56309	2.95486	3.55152e-05
F26B1.8	WBGene00194703	protein_coding_gene	1.56137	2.95135	3.55152e-05
nspd-5	WBGene00017386	protein_coding_gene	1.54956	2.92729	1.57331e-05
fer-1	WBGene00001414	protein_coding_gene	1.54843	2.92499	7.22796e-05
F17E9.5	WBGene00017542	protein_coding_gene	1.54551	2.91908	5.6632e-05
ugt-15	WBGene00008097	protein_coding_gene	1.5385	2.90492	9.73512e-05
W03D8.9	WBGene00020990	protein_coding_gene	1.53648	2.90086	5.65387e-05
F52F12.5	WBGene00009938	protein_coding_gene	1.53561	2.89912	0.000159161
irg-4	WBGene00008584	protein_coding_gene	1.5349	2.89769	1.61731e-05
spe-11	WBGene00004965	protein_coding_gene	1.52552	2.8789	0.000116003
T23B3.5	WBGene00020713	protein_coding_gene	1.52402	2.87591	6.12963e-05
F47D12.7	WBGene00018563	protein_coding_gene	1.51544	2.85886	0.000135347
T05C12.1	WBGene00011466	protein_coding_gene	1.51338	2.85478	0.000220385
H05L14.1	WBGene00010366	protein_coding_gene	1.51216	2.85236	0.000136388
msp-57	WBGene00003450	protein_coding_gene	1.50718	2.84254	8.28548e-05
C05B5.2	WBGene00007320	protein_coding_gene	1.50439	2.83705	0.000101555
C50E10.1	WBGene00016825	protein_coding_gene	1.49494	2.81853	0.000116049
trx-3	WBGene00019717	protein_coding_gene	1.49111	2.81106	0.000153477
C27D8.2	WBGene00007778	protein_coding_gene	1.47913	2.7878	0.000198884
msp-38	WBGene00003434	protein_coding_gene	1.47472	2.77931	0.000189384
msp-76	WBGene00003463	protein_coding_gene	1.46899	2.76827	3.86641e-05
W02A2.9	WBGene00044280	protein_coding_gene	1.46479	2.76024	3.44014e-07
ssp-34	WBGene00013858	protein_coding_gene	1.46476	2.76018	0.000187555
K01H12.4	WBGene00010486	protein_coding_gene	1.46246	2.75578	0.000200005
arl-7	WBGene00000191	pseudogene	1.4597	2.75051	0.000189384
ZK265.3	WBGene00013956	protein_coding_gene	1.44843	2.72911	0.000270083
eol-1	WBGene00045401	protein_coding_gene	1.44682	2.72607	0.000433729
ubxn-5	WBGene00011336	protein_coding_gene	1.44472	2.72209	0.000298845
C32D5.6	WBGene00016314	protein_coding_gene	1.4289	2.69242	1.75755e-05
ssq-1	WBGene00006050	protein_coding_gene	1.42578	2.6866	6.08008e-05
ZK1010.5	WBGene00014179	protein_coding_gene	1.41706	2.67041	0.000389484
C27D6.11	WBGene00044388	protein_coding_gene	1.41455	2.66576	0.000389484
col-73	WBGene00000649	protein_coding_gene	1.41027	2.65787	8.04167e-05
T27E7.1	WBGene00012087	protein_coding_gene	1.40901	2.65555	0.000433729
ctsa-4.1	WBGene00019605	protein_coding_gene	1.40758	2.65291	6.94416e-09
F40F12.3	WBGene00009592	protein_coding_gene	1.40332	2.6451	0.000429968
K03H1.5	WBGene00010540	protein_coding_gene	1.39501	2.6299	5.75828e-05
nspd-2	WBGene00010633	protein_coding_gene	1.39329	2.62677	0.000382097
ncr-2	WBGene00003562	protein_coding_gene	1.39318	2.62657	0.000443511
rmd-3	WBGene00007190	protein_coding_gene	1.39317	2.62655	0.000532762
gln-2	WBGene00001603	protein_coding_gene	1.38781	2.61682	0.000527299
B0379.7	WBGene00007159	protein_coding_gene	1.38483	2.61142	0.000578911
F20D6.6	WBGene00017636	protein_coding_gene	1.38461	2.61102	0.00102562
W03F11.4	WBGene00021007	protein_coding_gene	1.38386	2.60966	0.000443511
C50B6.7	WBGene00008220	protein_coding_gene	1.38328	2.60861	2.28748e-05
F36D1.7	WBGene00009466	protein_coding_gene	1.38114	2.60475	0.000434531
msp-51	WBGene00003444	protein_coding_gene	1.37895	2.60079	0.000706578
pck-3	WBGene00019151	protein_coding_gene	1.37877	2.60046	0.000389484
msp-33	WBGene00003431	protein_coding_gene	1.37696	2.5972	0.000574844
F36H12.3	WBGene00018119	protein_coding_gene	1.37634	2.59609	0.000841885
htas-1	WBGene00014240	protein_coding_gene	1.37478	2.59329	0.000706578
Y37D8A.5	WBGene00012547	protein_coding_gene	1.37104	2.58656	0.000631075
ZK938.1	WBGene00014158	protein_coding_gene	1.3704	2.58542	0.000601001
F07A5.2	WBGene00008541	protein_coding_gene	1.36954	2.58389	0.000592501
F10C2.3	WBGene00008644	protein_coding_gene	1.36642	2.57831	0.000378587
wht-8	WBGene00012925	protein_coding_gene	1.36201	2.57042	0.000967474
T16A9.5	WBGene00011795	protein_coding_gene	1.3615	2.56952	0.00077821
T08B6.4	WBGene00020353	protein_coding_gene	1.35533	2.55856	0.000819379
smz-1	WBGene00007733	protein_coding_gene	1.35259	2.55371	0.000708114
mpst-4	WBGene00017387	protein_coding_gene	1.35074	2.55042	0.000587124
T05A7.6	WBGene00020223	protein_coding_gene	1.34299	2.53677	0.00106214
ttbk-5	WBGene00007305	protein_coding_gene	1.3427	2.53626	0.00148669
hasp-2	WBGene00021214	protein_coding_gene	1.34171	2.53451	0.000781341
pud-3	WBGene00017501	protein_coding_gene	1.34118	2.53358	0.000285122
D1086.17	WBGene00045355	protein_coding_gene	1.33874	2.5293	0.00117438
Y48G8AL.12	WBGene00021690	protein_coding_gene	1.33611	2.52469	2.77049e-05
K04G2.4	WBGene00010563	protein_coding_gene	1.33556	2.52373	0.00105057
nspd-7	WBGene00012781	protein_coding_gene	1.33022	2.51442	0.000270083
cdr-4	WBGene00010470	protein_coding_gene	1.32624	2.50748	5.67495e-17
R105.1	WBGene00020084	protein_coding_gene	1.32493	2.50521	0.00141574
T08G3.4	WBGene00011617	pseudogene	1.32373	2.50312	0.000882524
acdh-8	WBGene00019406	protein_coding_gene	1.32093	2.49827	0.00135577
F36D3.4	WBGene00009470	protein_coding_gene	1.3175	2.49233	0.00098059
bli-2	WBGene00000252	protein_coding_gene	1.31575	2.48932	0.0013238
icmt-1	WBGene00017673	protein_coding_gene	1.31526	2.48848	0.00132278
Y53C10A.10	WBGene00013138	protein_coding_gene	1.31192	2.48272	0.00197181
C03C11.1	WBGene00007274	protein_coding_gene	1.31061	2.48046	0.0017878
catp-4	WBGene00007248	protein_coding_gene	1.30981	2.47909	0.00122511
Y53F4B.19	WBGene00013165	protein_coding_gene	1.3088	2.47736	0.0010837
decr-1.3	WBGene00011467	protein_coding_gene	1.30866	2.47711	0.00132278
F52H3.6	WBGene00009948	protein_coding_gene	1.30809	2.47613	0.00150064
Y69E1A.2	WBGene00013474	protein_coding_gene	1.30725	2.4747	0.00142342
tat-2	WBGene00019166	protein_coding_gene	1.30669	2.47373	8.99111e-06
cyc-2.2	WBGene00013854	protein_coding_gene	1.30631	2.47308	0.00168497
C02F5.5	WBGene00015348	protein_coding_gene	1.30585	2.4723	0.00197181
hrg-2	WBGene00010473	protein_coding_gene	1.30546	2.47162	0.000397064
fil-1	WBGene00011321	protein_coding_gene	1.30167	2.46515	0.000463646
alg-3	WBGene00011910	protein_coding_gene	1.30024	2.4627	0.00122511
C06A1.3	WBGene00007354	protein_coding_gene	1.2994	2.46126	0.00203392
Y37E11B.10	WBGene00021381	protein_coding_gene	1.29771	2.45838	0.00126019
R10E9.2	WBGene00011214	protein_coding_gene	1.29737	2.4578	0.001649
T05F1.5	WBGene00011491	protein_coding_gene	1.29672	2.4567	0.00172887
Y49E10.10	WBGene00013033	protein_coding_gene	1.29082	2.44668	0.00174447
msp-152	WBGene00003470	protein_coding_gene	1.28933	2.44414	0.00175283
T03F6.6	WBGene00011401	protein_coding_gene	1.28931	2.44411	0.00207986
F44D12.8	WBGene00009685	protein_coding_gene	1.2865	2.43936	0.00210983
C06A8.6	WBGene00015516	protein_coding_gene	1.28609	2.43867	0.00197181
ssp-16	WBGene00006044	protein_coding_gene	1.28496	2.43675	0.00212095
C34B2.3	WBGene00016388	protein_coding_gene	1.28321	2.43379	0.00142342
ssq-3	WBGene00006052	protein_coding_gene	1.28253	2.43265	0.00193345
T28H11.7	WBGene00020905	protein_coding_gene	1.28076	2.42967	0.00141326
ant-1.4	WBGene00020140	protein_coding_gene	1.2776	2.42435	0.00250633
spe-26	WBGene00004972	protein_coding_gene	1.2754	2.42066	0.0028632
msp-40	WBGene00003435	protein_coding_gene	1.27352	2.4175	0.00197181
R155.3	WBGene00020117	protein_coding_gene	1.26988	2.41142	0.000714527
acs-18	WBGene00011173	protein_coding_gene	1.26953	2.41083	0.00214659
F53B6.4	WBGene00009959	protein_coding_gene	1.26705	2.40669	0.001636
F32A11.3	WBGene00009308	protein_coding_gene	1.26468	2.40273	0.00234511
msp-50	WBGene00003443	protein_coding_gene	1.26442	2.40231	0.00236686
msp-65	WBGene00003458	protein_coding_gene	1.26388	2.40141	0.00250305
gsp-4	WBGene00020187	protein_coding_gene	1.26061	2.39597	0.00250633
Y44A6D.5	WBGene00012855	protein_coding_gene	1.2588	2.39297	0.00333076
Y54G2A.13	WBGene00021878	protein_coding_gene	1.25816	2.39191	0.00168497
F55H12.5	WBGene00010136	protein_coding_gene	1.25627	2.38877	0.00321468
gska-3	WBGene00007977	protein_coding_gene	1.25592	2.3882	0.00300845
W02B12.12	WBGene00012207	protein_coding_gene	1.25477	2.38629	0.00277055
F14D7.10	WBGene00008797	protein_coding_gene	1.24666	2.37291	0.00108429
msp-81	WBGene00003467	protein_coding_gene	1.24303	2.36695	0.00250861
msp-49	WBGene00003442	protein_coding_gene	1.24014	2.36222	0.00206094
Y69E1A.1	WBGene00013473	protein_coding_gene	1.23603	2.3555	0.0028632
Y54E2A.7	WBGene00013192	protein_coding_gene	1.23455	2.35309	0.0036461
F10G8.1	WBGene00008661	protein_coding_gene	1.22818	2.34272	0.0022016
clec-79	WBGene00018548	protein_coding_gene	1.22749	2.34159	0.00296073
Y43F8B.23	WBGene00194815	protein_coding_gene	1.22672	2.34035	0.0037909
fmo-1	WBGene00001476	protein_coding_gene	1.22326	2.33474	0.00300845
ssp-33	WBGene00011134	protein_coding_gene	1.22179	2.33236	0.00218854
T06E4.12	WBGene00044011	protein_coding_gene	1.22065	2.33051	0.000129243
C38C3.3	WBGene00016512	protein_coding_gene	1.22024	2.32985	0.00374545
Y106G6H.13	WBGene00013723	protein_coding_gene	1.21771	2.32578	0.00410568
msp-64	WBGene00003457	protein_coding_gene	1.21722	2.32499	0.00387238
msp-142	WBGene00003469	protein_coding_gene	1.21608	2.32315	0.00329889
C08E8.4	WBGene00007440	protein_coding_gene	1.20506	2.30547	0.00277055
msp-31	WBGene00003429	protein_coding_gene	1.20199	2.30057	0.00414011
F36A2.14	WBGene00023490	protein_coding_gene	1.19876	2.29543	0.00384054
T23G11.1	WBGene00011968	protein_coding_gene	1.19673	2.2922	0.00420102
Y1A5A.1	WBGene00012379	protein_coding_gene	1.19441	2.28851	0.00462604
ilys-2	WBGene00016669	protein_coding_gene	1.19355	2.28715	0.00180396
C35E7.9	WBGene00016461	protein_coding_gene	1.19013	2.28173	0.00579908
col-7	WBGene00000596	protein_coding_gene	1.1876	2.27773	0.00466656
fbxa-219	WBGene00044403	protein_coding_gene	1.18154	2.26819	0.0032296
M70.3	WBGene00019785	protein_coding_gene	1.18129	2.26779	0.00461813
C18H7.4	WBGene00015994	protein_coding_gene	1.17916	2.26445	0.0040608
M110.7	WBGene00010915	protein_coding_gene	1.17829	2.26308	0.00331005
mpz-4	WBGene00019165	protein_coding_gene	1.17644	2.26019	0.00636579
F13H8.1	WBGene00017434	protein_coding_gene	1.17524	2.25831	0.00233911
nep-8	WBGene00017553	protein_coding_gene	1.17521	2.25826	0.00277055
Y38H8A.3	WBGene00012637	protein_coding_gene	1.17398	2.25634	0.0050992
clec-73	WBGene00021579	protein_coding_gene	1.17152	2.25249	0.00516692
C50C3.2	WBGene00016800	protein_coding_gene	1.17052	2.25092	0.00579105
C52E4.7	WBGene00008259	protein_coding_gene	1.16866	2.24803	0.00213601
F26A3.5	WBGene00009143	protein_coding_gene	1.16822	2.24734	0.00722588
C39H7.1	WBGene00016541	protein_coding_gene	1.1677	2.24654	0.005987
R05G6.10	WBGene00019902	protein_coding_gene	1.16738	2.24604	0.000819379
C47E12.11	WBGene00008154	protein_coding_gene	1.16441	2.24142	0.0032296
ant-1.3	WBGene00010485	protein_coding_gene	1.16416	2.24103	0.00636579
nspd-4	WBGene00020715	protein_coding_gene	1.16386	2.24056	0.00709029
F37A4.4	WBGene00018134	protein_coding_gene	1.16126	2.23652	0.00726093
F18G5.6	WBGene00017582	protein_coding_gene	1.16084	2.23588	0.000168805
F59A3.8	WBGene00019081	protein_coding_gene	1.16084	2.23587	0.00125314
R07E5.6	WBGene00011114	protein_coding_gene	1.15722	2.23027	0.00637003
F56A11.6	WBGene00018926	protein_coding_gene	1.15677	2.22958	0.00711316
nkb-2	WBGene00008074	protein_coding_gene	1.15537	2.22741	0.00546507
Y45F10B.3	WBGene00012871	protein_coding_gene	1.15512	2.22703	0.00558246
C26E1.2	WBGene00007748	protein_coding_gene	1.15437	2.22587	0.0037909
msp-3	WBGene00003424	protein_coding_gene	1.15322	2.22409	0.00741855
F42G8.8	WBGene00018359	protein_coding_gene	1.15244	2.2229	0.00715127
nhr-117	WBGene00003707	protein_coding_gene	1.15228	2.22265	0.00318854
msd-4	WBGene00016447	protein_coding_gene	1.15204	2.22228	0.0070686
C33F10.12	WBGene00016358	protein_coding_gene	1.15189	2.22205	0.00579908
ZC239.14	WBGene00022572	protein_coding_gene	1.15174	2.22182	0.0070686
clp-6	WBGene00000546	protein_coding_gene	1.15125	2.22106	0.00851988
ptp-5.1	WBGene00016053	protein_coding_gene	1.15036	2.21969	0.00448721
C17H12.12	WBGene00015937	protein_coding_gene	1.14837	2.21663	0.00777189
C16A11.7	WBGene00015820	protein_coding_gene	1.14764	2.21551	0.00928154
spe-46	WBGene00012296	protein_coding_gene	1.14704	2.21459	0.0084352
K08C9.1	WBGene00010650	protein_coding_gene	1.1469	2.21437	0.00617602
B0261.6	WBGene00015094	protein_coding_gene	1.14629	2.21344	0.00856109
sulp-6	WBGene00020914	protein_coding_gene	1.14615	2.21323	0.00867807
Y105E8A.27	WBGene00013684	protein_coding_gene	1.14613	2.21319	0.00494833
C42D4.3	WBGene00016596	protein_coding_gene	1.1451	2.21162	0.00619185
C24A11.1	WBGene00016040	protein_coding_gene	1.1448	2.21115	0.0100854
E03H12.5	WBGene00017112	protein_coding_gene	1.1441	2.21008	0.00781355
cpb-2	WBGene00000771	protein_coding_gene	1.14407	2.21003	0.00716526
C34F11.5	WBGene00016416	protein_coding_gene	1.1428	2.20809	0.00755168
fbxa-74	WBGene00021262	protein_coding_gene	1.13993	2.2037	2.85746e-05
W09D6.4	WBGene00012357	protein_coding_gene	1.13828	2.20118	0.0070686
C08F8.6	WBGene00007448	protein_coding_gene	1.13792	2.20064	0.00933902
msp-45	WBGene00003438	protein_coding_gene	1.1372	2.19953	0.00850446
F11G11.4	WBGene00017384	protein_coding_gene	1.13696	2.19917	0.00871828
grd-6	WBGene00001695	protein_coding_gene	1.13639	2.19831	0.0065492
ssp-35	WBGene00010091	protein_coding_gene	1.13582	2.19744	0.00872392
col-38	WBGene00000615	protein_coding_gene	1.1327	2.19269	0.00206664
F14D7.7	WBGene00008794	protein_coding_gene	1.13109	2.19024	0.0103219
fbxa-24	WBGene00018803	protein_coding_gene	1.12974	2.18819	0.00706467
dpy-8	WBGene00001070	protein_coding_gene	1.12891	2.18693	0.00673283
ZK858.2	WBGene00014116	protein_coding_gene	1.12733	2.18454	0.00981541
M01G12.9	WBGene00010822	protein_coding_gene	1.12149	2.17572	0.000423884
pqm-1	WBGene00004096	protein_coding_gene	1.12033	2.17397	0.000389484
Y48B6A.5	WBGene00012979	protein_coding_gene	1.11825	2.17083	0.0109781
W09C3.2	WBGene00021110	protein_coding_gene	1.11702	2.16898	0.00416129
lon-3	WBGene00003057	protein_coding_gene	1.11456	2.16529	0.00850446
F35E2.9	WBGene00009416	protein_coding_gene	1.1145	2.16521	0.0117865
T15B12.2	WBGene00020531	protein_coding_gene	1.11243	2.1621	0.00337
smz-2	WBGene00020661	protein_coding_gene	1.11234	2.16197	0.00851988
ZK354.8	WBGene00022709	protein_coding_gene	1.11219	2.16174	0.00913319
kel-10	WBGene00002186	protein_coding_gene	1.11201	2.16147	0.00956217
msp-53	WBGene00003446	protein_coding_gene	1.1099	2.15831	0.0115016
col-157	WBGene00000730	protein_coding_gene	1.10604	2.15255	0.00934103
F41C3.8	WBGene00018274	protein_coding_gene	1.1005	2.14429	0.00397032
gsp-3	WBGene00021113	protein_coding_gene	1.09661	2.13852	0.0125225
Y47D7A.15	WBGene00021627	protein_coding_gene	1.0947	2.13568	2.37967e-05
F32B6.4	WBGene00009321	protein_coding_gene	1.09214	2.13189	0.00549162
F32H2.7	WBGene00009344	protein_coding_gene	1.0921	2.13184	0.0137267
M01A8.1	WBGene00010795	protein_coding_gene	1.0911	2.13036	0.00726093
F14H12.8	WBGene00017475	protein_coding_gene	1.09068	2.12975	0.0156927
C16C8.18	WBGene00015855	protein_coding_gene	1.08978	2.12842	0.0131985
F37A8.5	WBGene00009503	protein_coding_gene	1.0895	2.128	0.00904897
B0205.13	WBGene00044644	protein_coding_gene	1.08845	2.12645	1.13083e-05
fbxa-21	WBGene00022487	protein_coding_gene	1.0862	2.12314	0.0118304
C27D6.3	WBGene00016161	protein_coding_gene	1.07982	2.11377	0.0127408
K02F6.3	WBGene00019337	protein_coding_gene	1.07903	2.11261	0.0109781
kin-5	WBGene00002193	protein_coding_gene	1.07759	2.11051	0.00843993
C50B8.4	WBGene00008226	protein_coding_gene	1.07612	2.10836	0.0159936
T08B6.9	WBGene00020356	protein_coding_gene	1.07607	2.10828	0.00249119
ZK1290.10	WBGene00022891	protein_coding_gene	1.076	2.10818	0.0156099
F53B2.5	WBGene00009956	protein_coding_gene	1.07154	2.10167	0.00878356
Y53F4B.45	WBGene00044728	ncRNA_gene	1.06987	2.09924	0.00374545
F47B3.4	WBGene00018528	protein_coding_gene	1.06849	2.09724	0.0085176
F20H11.4	WBGene00017647	protein_coding_gene	1.0674	2.09566	0.0102897
F54H12.7	WBGene00044633	protein_coding_gene	1.06587	2.09343	0.0125862
M28.9	WBGene00010900	protein_coding_gene	1.06431	2.09117	0.00793496
ent-3	WBGene00010510	protein_coding_gene	1.0635	2.08999	0.0118426
C34D4.3	WBGene00016399	protein_coding_gene	1.0625	2.08855	0.0198718
col-71	WBGene00000647	protein_coding_gene	1.0621	2.08797	0.00850446
ssp-31	WBGene00006048	protein_coding_gene	1.06067	2.08591	0.00834451
C24D10.2	WBGene00016054	protein_coding_gene	1.05472	2.07732	0.0214184
pals-32	WBGene00016281	protein_coding_gene	1.05367	2.0758	0.0222714
F01D5.1	WBGene00008492	protein_coding_gene	1.05356	2.07564	0.00449192
ptp-5.2	WBGene00013304	protein_coding_gene	1.04846	2.06832	0.0214184
msrp-5	WBGene00017059	protein_coding_gene	1.04816	2.06789	0.0192844
F58D5.7	WBGene00010246	protein_coding_gene	1.04556	2.06417	0.0235191
D1081.5	WBGene00008383	protein_coding_gene	1.0365	2.05124	0.00867807
nipa-1	WBGene00021820	protein_coding_gene	1.03613	2.05072	4.18928e-05
clec-123	WBGene00021288	protein_coding_gene	1.03551	2.04984	0.0193725
C25F9.12	WBGene00045412	protein_coding_gene	1.03447	2.04837	0.0170568
C25D7.1	WBGene00007714	protein_coding_gene	1.03379	2.0474	0.0235127
F44G3.7	WBGene00009708	protein_coding_gene	1.03291	2.04614	0.0165985
C12D5.9	WBGene00015710	protein_coding_gene	1.03267	2.04581	0.00277055
unk-1	WBGene00016407	protein_coding_gene	1.03069	2.043	0.0112128
tbb-6	WBGene00006539	protein_coding_gene	1.03022	2.04234	0.00858921
C14A6.13	WBGene00050956	protein_coding_gene	1.02861	2.04006	0.00726093
spch-2	WBGene00015689	protein_coding_gene	1.02696	2.03772	0.0147163
catp-7	WBGene00022010	protein_coding_gene	1.02278	2.03183	0.00594959
B0273.1	WBGene00015097	protein_coding_gene	1.02254	2.0315	0.027431
drh-2	WBGene00001091	pseudogene	1.01983	2.02768	4.07779e-05
ZK1307.4	WBGene00014247	protein_coding_gene	1.01878	2.0262	0.0257558
Y71G12B.27	WBGene00022162	protein_coding_gene	1.01787	2.02493	0.0183763
ugt-54	WBGene00012013	protein_coding_gene	1.01744	2.02432	0.0121229
ZK105.13	WBGene00235114	protein_coding_gene	1.01424	2.01984	0.0238247
K09C6.7	WBGene00019561	protein_coding_gene	1.01103	2.01535	0.0275162
asp-14	WBGene00019619	protein_coding_gene	1.00993	2.01382	0.00855355
F09C3.2	WBGene00008610	protein_coding_gene	1.009	2.01252	0.000690161
T08B2.12	WBGene00020350	protein_coding_gene	1.00704	2.00978	0.0265081
C07G1.6	WBGene00015572	protein_coding_gene	1.00637	2.00885	0.00120676
asm-2	WBGene00000212	protein_coding_gene	1.00403	2.0056	0.00305125
F22B5.5	WBGene00009043	protein_coding_gene	1.0025	2.00347	0.0285562
col-154	WBGene00000727	protein_coding_gene	1.00152	2.00211	0.0318206
F28B4.3	WBGene00017892	protein_coding_gene	1.00142	2.00197	0.000130166
sams-5	WBGene00006416	protein_coding_gene	1.00087	2.00121	0.0179627
elo-6	WBGene00001244	protein_coding_gene	-1.00392	0.498643	0.00584067
col-95	WBGene00000670	protein_coding_gene	-1.00699	0.497583	7.65039e-05
Y17G9B.2	WBGene00021199	protein_coding_gene	-1.01012	0.496504	0.0311701
C06E7.88	WBGene00189995	protein_coding_gene	-1.01181	0.495924	0.0121669
nspe-7	WBGene00012593	protein_coding_gene	-1.01227	0.495765	0.0146988
C09B8.4	WBGene00015623	protein_coding_gene	-1.01429	0.495073	0.00604272
vit-4	WBGene00006928	protein_coding_gene	-1.01922	0.493383	1.29273e-05
cest-4	WBGene00015930	protein_coding_gene	-1.03112	0.489329	0.000134113
K01G12.3	WBGene00010483	protein_coding_gene	-1.04607	0.484284	0.00519389
Y51F10.7	WBGene00021768	protein_coding_gene	-1.04619	0.484246	0.00237716
vit-1	WBGene00006925	protein_coding_gene	-1.04885	0.483353	6.90185e-07
C35A5.3	WBGene00007947	protein_coding_gene	-1.07832	0.473579	4.11691e-05
C27A7.8	WBGene00007758	protein_coding_gene	-1.10813	0.463895	0.00743027
phat-5	WBGene00020242	protein_coding_gene	-1.12824	0.457474	0.00371697
acdh-2	WBGene00015894	protein_coding_gene	-1.14134	0.453338	0.000269724
F15E6.4	WBGene00017485	protein_coding_gene	-1.15691	0.448471	0.000641517
cyp-25A1	WBGene00007963	protein_coding_gene	-1.18595	0.439536	0.00411843
nspe-1	WBGene00012591	protein_coding_gene	-1.19344	0.437258	0.00481091
cyp-13A5	WBGene00011672	protein_coding_gene	-1.25503	0.418986	0.000616425
K09C4.5	WBGene00019550	protein_coding_gene	-1.28753	0.409652	0.000433729
vit-3	WBGene00006927	protein_coding_gene	-1.36738	0.387594	4.45406e-08
ugt-63	WBGene00015449	protein_coding_gene	-1.39115	0.381261	4.79583e-05
clec-50	WBGene00012253	protein_coding_gene	-1.40494	0.377634	1.50867e-07
plpp-1.2	WBGene00020895	protein_coding_gene	-1.55681	0.339902	1.91507e-08
lipl-5	WBGene00022642	protein_coding_gene	-1.87444	0.272733	2.62864e-18
lbp-8	WBGene00002260	protein_coding_gene	-1.95118	0.258605	2.39055e-06
gba-4	WBGene00021160	protein_coding_gene	-2.12248	0.229651	1.62733e-25
clec-169	WBGene00009526	protein_coding_gene	-2.84945	0.138749	6.44771e-17
pgp-1	WBGene00003995	protein_coding_gene	-3.67901	0.0780743	3.09263e-40

## Sheet: mab-5 e1239 DEGs
DEGs exclusive to mab-5(e1239) uninfected animals (vs. N2 uninfected on E. coli OP50)
Gene Name	Wormbase Gene ID	Type	log2Fold Change	Fold Change	Adjusted P-value
gcy-32	WBGene00001552	protein_coding_gene	5.14272	35.3274	8.79344e-46
C08F11.7	WBGene00007454	protein_coding_gene	3.2964	9.82458	3.69783e-23
saeg-2	WBGene00011964	protein_coding_gene	2.68275	6.42077	4.90682e-47
Y46G5A.6	WBGene00012898	pseudogene	2.12457	4.36074	3.69733e-08
Y67D8C.23	WBGene00235353	pseudogene	1.86885	3.65242	5.19324e-06
Y46G5A.43	WBGene00077636	pseudogene	1.8432	3.58806	1.72086e-09
ric-19	WBGene00004368	protein_coding_gene	1.7989	3.47954	1.84993e-10
C55C3.3	WBGene00016953	protein_coding_gene	1.78452	3.44504	1.25314e-09
C08F11.6	WBGene00014672	pseudogene	1.61781	3.06909	0.000339775
lido-18	WBGene00015988	protein_coding_gene	1.57217	2.97351	2.8391e-05
asp-12	WBGene00017678	protein_coding_gene	1.55939	2.94729	0.00108933
col-137	WBGene00000710	protein_coding_gene	1.54006	2.90807	0.000541254
clec-69	WBGene00044642	pseudogene	1.53294	2.89375	0.0018352
Y73F8A.5	WBGene00013518	protein_coding_gene	1.50824	2.84463	0.000824664
lipl-1	WBGene00010062	protein_coding_gene	1.50026	2.82894	0.00116643
T19C9.8	WBGene00011844	protein_coding_gene	1.49536	2.81934	0.000202851
lin-15B	WBGene00023497	protein_coding_gene	1.46871	2.76775	1.85092e-12
fipr-10	WBGene00008245	protein_coding_gene	1.45018	2.73242	0.0013222
C53B7.2	WBGene00016893	protein_coding_gene	1.43827	2.70996	3.3663e-14
cyp-14A4	WBGene00011009	protein_coding_gene	1.42516	2.68544	0.00400391
C30G12.1	WBGene00016273	protein_coding_gene	1.41039	2.6581	0.00315845
his-73	WBGene00001947	protein_coding_gene	1.40479	2.64779	0.00626076
pqn-73	WBGene00004155	protein_coding_gene	1.39722	2.63393	0.000277194
asp-17	WBGene00012683	protein_coding_gene	1.38426	2.61038	2.1569e-05
Y40H7A.7	WBGene00012745	pseudogene	1.38227	2.60678	0.00673325
oac-53	WBGene00012308	protein_coding_gene	1.37126	2.58696	0.00425442
dod-17	WBGene00010745	protein_coding_gene	1.33679	2.52589	3.15579e-05
lin-15A	WBGene00023498	protein_coding_gene	1.33382	2.52069	2.75302e-14
C49G7.12	WBGene00077593	protein_coding_gene	1.29773	2.45841	0.006731
ptr-10	WBGene00004224	protein_coding_gene	1.26786	2.40804	0.0151779
F58H1.2	WBGene00010285	protein_coding_gene	1.25948	2.39409	0.0129839
W09H1.4	WBGene00012374	protein_coding_gene	1.24705	2.37356	0.00400391
fmi-1	WBGene00001475	protein_coding_gene	1.24695	2.3734	0.000310168
msp-10	WBGene00003425	protein_coding_gene	1.22658	2.34011	0.00962706
cdh-8	WBGene00017576	protein_coding_gene	1.22599	2.33915	0.00108933
max-1	WBGene00003143	protein_coding_gene	1.21855	2.32713	0.000186791
F40F8.5	WBGene00009578	protein_coding_gene	1.21542	2.32208	3.36437e-06
ugt-16	WBGene00013901	protein_coding_gene	1.21269	2.31769	0.00138812
F01D5.2	WBGene00008493	protein_coding_gene	1.20923	2.31214	0.0202388
R186.1	WBGene00011305	protein_coding_gene	1.20485	2.30514	0.00727016
R09E10.5	WBGene00011175	protein_coding_gene	1.20346	2.30291	0.000541254
F48G7.5	WBGene00018616	protein_coding_gene	1.19565	2.29048	0.00518253
Y14H12A.4	WBGene00220133	ncRNA_gene	1.19307	2.28638	0.0240256
ZC116.1	WBGene00013853	protein_coding_gene	1.19196	2.28464	0.000113411
F55G11.4	WBGene00010124	protein_coding_gene	1.18805	2.27845	0.00093913
phat-4	WBGene00020237	protein_coding_gene	1.18379	2.27173	0.00208972
T26H5.14	WBGene00235133	protein_coding_gene	1.1818	2.2686	0.0226446
fipr-7	WBGene00007543	protein_coding_gene	1.18067	2.26682	0.00626076
F57B1.6	WBGene00010189	protein_coding_gene	1.175	2.25793	0.0445125
F23F12.3	WBGene00017751	protein_coding_gene	1.17158	2.25259	0.00339518
F48E3.8	WBGene00018607	protein_coding_gene	1.15894	2.23294	0.000291084
H02F09.3	WBGene00019146	protein_coding_gene	1.14718	2.21481	0.0171884
zig-10	WBGene00020800	protein_coding_gene	1.14559	2.21236	0.0349675
eva-1	WBGene00009304	protein_coding_gene	1.14414	2.21014	0.00811462
F56D2.3	WBGene00018965	protein_coding_gene	1.14163	2.20631	0.0176991
ifp-1	WBGene00002067	protein_coding_gene	1.13195	2.19155	0.00390804
F49C12.7	WBGene00009877	protein_coding_gene	1.12525	2.18139	3.15579e-05
F49F1.5	WBGene00018645	protein_coding_gene	1.11312	2.16312	0.0149906
col-173	WBGene00000746	protein_coding_gene	1.11208	2.16157	0.010481
cutl-28	WBGene00018256	protein_coding_gene	1.10897	2.15692	0.0171452
Y68A4A.13	WBGene00044212	protein_coding_gene	1.10837	2.15602	0.0312636
F40H3.3	WBGene00018251	protein_coding_gene	1.10659	2.15336	0.0457916
tsp-2	WBGene00006628	protein_coding_gene	1.1062	2.15278	0.0211674
F27C1.18	WBGene00219918	ncRNA_gene	1.08933	2.12775	0.0492896
abu-11	WBGene00000034	protein_coding_gene	1.08905	2.12734	0.0182606
dmsr-6	WBGene00013222	protein_coding_gene	1.08801	2.12581	0.0393913
clec-78	WBGene00018547	protein_coding_gene	1.0877	2.12535	0.0030501
tsp-1	WBGene00006627	protein_coding_gene	1.08492	2.12126	0.0267226
cuti-1	WBGene00022591	protein_coding_gene	1.08421	2.12022	0.0380626
ZK507.1	WBGene00013978	protein_coding_gene	1.08021	2.11434	0.0270431
col-79	WBGene00000655	protein_coding_gene	1.07112	2.10106	0.00755624
F26A10.2	WBGene00017814	protein_coding_gene	1.07088	2.10071	0.0271108
clec-52	WBGene00015052	protein_coding_gene	1.06836	2.09704	0.0096072
ugt-42	WBGene00017959	protein_coding_gene	1.0682	2.09681	0.0459222
swt-6	WBGene00011190	protein_coding_gene	1.06699	2.09506	0.00727737
Y102A11A.5	WBGene00022415	protein_coding_gene	1.0546	2.07715	0.0320259
abu-6	WBGene00000029	protein_coding_gene	1.05308	2.07495	0.0143153
abu-13	WBGene00004133	protein_coding_gene	1.05036	2.07104	0.0284109
cld-9	WBGene00009432	protein_coding_gene	1.04917	2.06934	0.0022725
npr-16	WBGene00006864	protein_coding_gene	1.0485	2.06838	0.0385015
srr-1	WBGene00005652	protein_coding_gene	1.02828	2.03959	0.0468658
dyf-7	WBGene00001123	protein_coding_gene	1.02736	2.0383	0.026772
twk-11	WBGene00006666	protein_coding_gene	1.02493	2.03486	0.0271774
subs-4	WBGene00012939	protein_coding_gene	1.02446	2.03419	0.0476694
ugt-5	WBGene00013906	protein_coding_gene	1.02088	2.02916	0.00427312
F33H12.7	WBGene00045457	protein_coding_gene	1.01385	2.01929	0.0277093
H01G02.3	WBGene00010350	protein_coding_gene	1.01375	2.01916	0.0344259
W04A8.4	WBGene00012239	protein_coding_gene	1.01283	2.01786	4.12854e-05
F42C5.5	WBGene00018347	protein_coding_gene	1.01212	2.01688	0.0134731
hbl-1	WBGene00001824	protein_coding_gene	1.00989	2.01375	0.00512486
E01G4.6	WBGene00008448	protein_coding_gene	1.00531	2.00738	0.000490563
T24B8.5	WBGene00011979	protein_coding_gene	1.00085	2.00118	0.0307764
F02H6.4	WBGene00008537	pseudogene	-1.0409	0.486025	2.05693e-06
fbxb-7	WBGene00012492	protein_coding_gene	-1.06229	0.478872	0.0182606
acs-1	WBGene00018488	protein_coding_gene	-1.0819	0.472406	9.3033e-06
C48B4.10	WBGene00008173	protein_coding_gene	-1.0961	0.467779	2.1008e-09
C27C7.1	WBGene00007766	protein_coding_gene	-1.17534	0.44278	1.18392e-09
nas-3	WBGene00003522	protein_coding_gene	-1.20554	0.433607	0.0271774
fbxa-129	WBGene00010294	pseudogene	-1.39834	0.379366	2.94847e-06
R03D7.2	WBGene00010989	protein_coding_gene	-1.65478	0.317586	2.14447e-09
mtl-2	WBGene00003474	protein_coding_gene	-1.87144	0.2733	3.03031e-10
Y102A5C.36	WBGene00044213	protein_coding_gene	-2.09498	0.234071	6.1407e-11
fbxa-191	WBGene00010209	pseudogene	-2.23972	0.211727	1.84993e-10
C48B4.11	WBGene00008174	protein_coding_gene	-2.26734	0.207712	7.15335e-59
fbxa-193	WBGene00010295	pseudogene	-2.4154	0.187453	4.18136e-16
col-62	WBGene00000638	protein_coding_gene	-2.41645	0.187317	9.78201e-08
F56A4.2	WBGene00018910	protein_coding_gene	-2.45142	0.182831	5.79464e-07
C50E3.12	WBGene00016823	protein_coding_gene	-2.4742	0.179967	1.54455e-25
C35D10.1	WBGene00016439	protein_coding_gene	-2.89039	0.134867	5.74414e-73
Y102A5C.5	WBGene00014954	pseudogene	-2.996	0.125347	8.15907e-39
Y102A5C.6	WBGene00014955	pseudogene	-3.06397	0.119578	1.78017e-77
fbxa-192	WBGene00010212	protein_coding_gene	-3.57061	0.0841664	4.69759e-40
F56A4.3	WBGene00018911	protein_coding_gene	-3.90278	0.0668567	1.58009e-10

## Sheet: DEGs common to N2 and e1239
DEGs shared between N2 animals infected with S. epidermidis & mab-5 e1239 uninfected animals (vs. N2 uninfected on E. coli OP50)
			N2			mab-5 e1239
Gene Name	Wormbase Gene ID	Type	log2Fold Change	Fold Change	Adjusted P-value	log2Fold Change	Fold Change	Adjusted P-value
T26H5.9	WBGene00044206	protein_coding_gene	2.83487	7.1348	2.15587e-19	2.70508	6.52093	1.15233e-15
col-133	WBGene00000707	protein_coding_gene	2.62701	6.17744	3.25309e-16	1.94393	3.84751	3.76791e-11
sdz-35	WBGene00022570	protein_coding_gene	2.39447	5.25783	3.71245e-10	1.15685	2.2297	0.0367283
col-60	WBGene00000636	protein_coding_gene	2.25131	4.76114	1.04606e-10	1.10689	2.15381	2.0341e-05
col-162	WBGene00000735	protein_coding_gene	2.20264	4.60322	9.03852e-10	1.28265	2.43285	3.01839e-07
F36A2.10	WBGene00009457	protein_coding_gene	2.1368	4.39786	9.59192e-10	1.33972	2.53102	0.000960157
K04H4.5	WBGene00010574	protein_coding_gene	2.06931	4.19685	2.45479e-08	1.22292	2.33418	0.00427312
col-39	WBGene00000616	protein_coding_gene	1.95845	3.88645	2.09432e-13	1.89437	3.71759	8.89034e-08
C45G9.9	WBGene00016680	protein_coding_gene	1.94018	3.83754	9.78248e-07	1.22872	2.34359	0.00353792
Y37H2A.14	WBGene00045416	protein_coding_gene	1.93688	3.82877	5.32836e-10	1.95052	3.86514	9.2517e-11
Y106G6G.4	WBGene00013713	protein_coding_gene	1.93288	3.81816	3.67983e-08	1.12591	2.1824	0.00895279
col-146	WBGene00000719	protein_coding_gene	1.89032	3.70716	1.89441e-07	1.10355	2.14882	1.31679e-06
dod-22	WBGene00010125	protein_coding_gene	1.87727	3.67378	1.27636e-07	1.89688	3.72407	1.34902e-07
nspd-1	WBGene00022754	protein_coding_gene	1.74366	3.34884	3.08739e-07	1.14827	2.21648	0.00659821
K08C9.2	WBGene00010651	protein_coding_gene	1.72117	3.29703	6.836e-06	1.35631	2.5603	0.00131548
C14C10.1	WBGene00007584	protein_coding_gene	1.71887	3.29179	5.59374e-06	1.37484	2.5934	0.00102149
snf-5	WBGene00004904	protein_coding_gene	1.70638	3.26341	5.67513e-06	1.01597	2.02226	0.0255879
Y47D3A.13	WBGene00012926	protein_coding_gene	1.69843	3.24549	1.29273e-05	1.20344	2.30288	0.00610402
C41G7.6	WBGene00008063	protein_coding_gene	1.68924	3.22486	9.66466e-06	1.18845	2.27907	0.006731
Y57G7A.6	WBGene00021969	protein_coding_gene	1.68299	3.21093	1.29757e-05	1.06313	2.08946	0.0175847
pqn-54	WBGene00004139	protein_coding_gene	1.68292	3.21078	1.05678e-05	1.53343	2.89474	6.12991e-05
K05F1.9	WBGene00019410	protein_coding_gene	1.64451	3.12642	2.20324e-05	1.1205	2.17423	0.0123303
clec-67	WBGene00018971	protein_coding_gene	1.62624	3.08708	8.8075e-06	1.02023	2.02825	0.026078
T02E1.6	WBGene00011378	protein_coding_gene	1.60304	3.03784	4.12235e-05	1.03764	2.05286	0.025051
C32E8.4	WBGene00016322	protein_coding_gene	1.55834	2.94515	5.65387e-05	1.18104	2.26741	0.00527165
F58A6.9	WBGene00019026	protein_coding_gene	1.54215	2.91228	9.31812e-05	1.014	2.0195	0.0224277
ZK896.1	WBGene00014132	protein_coding_gene	1.53828	2.90448	3.96865e-05	1.39289	2.62604	0.00050101
clec-70	WBGene00021581	protein_coding_gene	1.5379	2.90371	2.56178e-09	1.62493	3.08428	3.03031e-10
M162.7	WBGene00010933	protein_coding_gene	1.51543	2.85884	0.000527299	1.00771	2.01072	0.0195795
sqt-2	WBGene00005017	protein_coding_gene	1.46306	2.75693	4.13294e-05	1.19117	2.28339	0.000229784
nspd-6	WBGene00043147	protein_coding_gene	1.44032	2.71382	0.000332996	1.19915	2.29604	0.0062611
F27C8.5	WBGene00009185	protein_coding_gene	1.39985	2.63874	0.000174526	1.16814	2.24721	0.00825626
ZK354.6	WBGene00022707	protein_coding_gene	1.39056	2.62181	0.000616425	1.3463	2.54258	0.00300518
grl-21	WBGene00001730	protein_coding_gene	1.37472	2.59317	0.000430091	1.51972	2.86735	0.000161421
col-147	WBGene00000720	protein_coding_gene	1.36742	2.58008	6.07238e-07	2.18883	4.55937	3.62822e-15
ssp-10	WBGene00006039	protein_coding_gene	1.3634	2.57291	0.000690161	1.05059	2.07138	0.0162161
C17H12.3	WBGene00015929	protein_coding_gene	1.31522	2.48841	0.00173649	1.02553	2.03571	0.025051
F55G11.2	WBGene00010123	protein_coding_gene	1.30046	2.46307	0.000363336	1.20076	2.29861	0.00156707
F47B3.7	WBGene00018531	protein_coding_gene	1.28517	2.43711	0.00133639	1.04456	2.06273	0.0158219
ZC239.22	WBGene00194717	protein_coding_gene	1.18077	2.26698	0.00494833	1.42063	2.67703	0.00152655
Y59E9AL.3	WBGene00021993	protein_coding_gene	1.14044	2.20448	0.00684237	1.00615	2.00854	0.0367111
clec-71	WBGene00021582	protein_coding_gene	1.13177	2.19128	0.00928154	1.00767	2.01066	0.0423454
F37A4.5	WBGene00018135	protein_coding_gene	1.12367	2.17901	0.0108183	1.0185	2.02582	0.0312636
ech-9	WBGene00001158	protein_coding_gene	1.12358	2.17887	0.0100854	1.89365	3.71574	1.56316e-06
sst-20	WBGene00006058	protein_coding_gene	1.12019	2.17376	0.00337718	1.07967	2.11355	0.0105753
col-90	WBGene00000665	protein_coding_gene	1.08337	2.11899	0.00516692	1.78391	3.44359	5.19324e-06
clec-60	WBGene00014046	protein_coding_gene	1.0801	2.11419	0.00207986	1.96359	3.90033	0.000115699
ugt-18	WBGene00013900	protein_coding_gene	1.07273	2.1034	0.0118713	3.07409	8.42157	3.17676e-15
clec-72	WBGene00021583	protein_coding_gene	1.06869	2.09753	0.00631901	1.35334	2.55502	0.000541254
col-156	WBGene00000729	protein_coding_gene	1.04027	2.05661	0.0036461	1.21389	2.31962	0.00259823
abu-15	WBGene00004099	protein_coding_gene	1.01399	2.01949	0.00468978	1.93065	3.81228	0.000113411
ZC317.6	WBGene00022589	protein_coding_gene	1.01082	2.01506	0.0284699	1.09484	2.1359	0.0224912
H25K10.1	WBGene00010411	protein_coding_gene	-1.954	0.258099	7.42733e-06	-1.91687	0.264829	2.1912e-05
clec-210	WBGene00022261	protein_coding_gene	-3.06173	0.119764	8.64551e-18	-2.70526	0.153333	8.34879e-21
