# Supplementary material for: The MAB-5/Hox family transcription factor is important for Caenorhabditis elegans innate immune response to Staphylococcus epidermidis infection
Source: G3 (Bethesda). 2024 Mar 13;14(5):jkae054. doi: 10.1093/g3journal/jkae054 (PMC11075571; doi:10.1093/g3journal/jkae054)
Supplement: jkae054_Supplementary_Data [file jkae054_supplementary_data.zip › Table_S15__GO_terms_enriched_in_either_infected_N2_animals,_uninfected_mab-5(e1239)_G3-2024-404930.xlsx]

## Sheet: N2-only
GO Term Analysis using Upregulated Genes
Category	Number of Genes Differentially Expressed	Number of Genes in Geneset	p-value	FDR-adjusted p-value	Differentially Expressed Genes within a Given Geneset
Major sperm protein	21	31	2.99998e-28	1.64999e-26	WBGene00003424, WBGene00003429, WBGene00003431, WBGene00003432, WBGene00003434, WBGene00003435, WBGene00003438, WBGene00003442, WBGene00003443, WBGene00003444, WBGene00003446, WBGene00003448, WBGene00003450, WBGene00003452, WBGene00003457, WBGene00003458, WBGene00003463, WBGene00003465, WBGene00003467, WBGene00003469, WBGene00003470
Signaling: phosphatase	17	196	1.32104e-10	7.26572e-09	WBGene00007354, WBGene00008259, WBGene00008661, WBGene00009948, WBGene00010136, WBGene00013304, WBGene00013771, WBGene00014158, WBGene00016053, WBGene00017636, WBGene00017647, WBGene00018359, WBGene00020117, WBGene00020187, WBGene00021007, WBGene00021113, WBGene00022709
Extracellular material: collagen	16	184	4.32581e-10	2.37919e-08	WBGene00000252, WBGene00000256, WBGene00000596, WBGene00000601, WBGene00000615, WBGene00000647, WBGene00000649, WBGene00000663, WBGene00000666, WBGene00000694, WBGene00000718, WBGene00000727, WBGene00000730, WBGene00001070, WBGene00003057, WBGene00004398
Cytoskeleton: microtubule	13	128	3.13089e-09	1.72199e-07	WBGene00006539, WBGene00007190, WBGene00007305, WBGene00007448, WBGene00010366, WBGene00011466, WBGene00012637, WBGene00015855, WBGene00016388, WBGene00016541, WBGene00019561, WBGene00020223, WBGene00020531
Unassigned	120	6343	2.44501e-08	1.34476e-06	WBGene00002186, WBGene00004972, WBGene00006044, WBGene00006048, WBGene00006050, WBGene00006052, WBGene00006056, WBGene00007159, WBGene00007274, WBGene00007320, WBGene00007601, WBGene00007714, WBGene00007748, WBGene00007778, WBGene00008154, WBGene00008383, WBGene00008541, WBGene00008590, WBGene00008644, WBGene00008724, WBGene00008794, WBGene00008797, WBGene00009028, WBGene00009043, WBGene00009143,…
GO Term Analysis using Upregulated Genes
Category	Number of Genes Differentially Expressed	Number of Genes in Geneset	p-value	FDR-adjusted p-value	Differentially Expressed Genes within a Given Geneset
Metabolism: lipid	8	526	1.45627e-07	1.45627e-06	WBGene00001244, WBGene00002260, WBGene00006925, WBGene00006927, WBGene00006928, WBGene00015894, WBGene00021160, WBGene00022642

## Sheet: e1239-only
GO Term Analysis using Upregulated Genes
Category	Number of Genes Differentially Expressed	Number of Genes in Geneset	p-value	FDR-adjusted p-value	Differentially Expressed Genes within a Given Geneset
Stress response: pathogen	6	192	3.60819e-05	0.00144327	WBGene00006627, WBGene00009432, WBGene00010124, WBGene00010745, WBGene00011844, WBGene00011979

## Sheet: N2&e1239
GO Term Analysis using Upregulated Genes
Category	Number of Genes Differentially Expressed	Number of Genes in Geneset	p-value	FDR-adjusted p-value	Differentially Expressed Genes within a Given Geneset
Extracellular material: collagen	9	184	1.28087e-10	1.79321e-09	WBGene00000616, WBGene00000636, WBGene00000665, WBGene00000707, WBGene00000719, WBGene00000720, WBGene00000729, WBGene00000735, WBGene00005017
Stress response: C-type Lectin	5	256	0.000107459	0.00150443	WBGene00014046, WBGene00018971, WBGene00021581, WBGene00021582, WBGene00021583
GO Term Analysis using Downregulated Genes
Category	Number of Genes Differentially Expressed	Number of Genes in Geneset	p-value	FDR-adjusted p-value	Differentially Expressed Genes within a Given Geneset
Lysosome: acid phosphatase	1	31	0.00305207	0.00610415	WBGene00010411
