# Supplementary material for: The MAB-5/Hox family transcription factor is important for Caenorhabditis elegans innate immune response to Staphylococcus epidermidis infection
Source: G3 (Bethesda). 2024 Mar 13;14(5):jkae054. doi: 10.1093/g3journal/jkae054 (PMC11075571; doi:10.1093/g3journal/jkae054)
Supplement: jkae054_Supplementary_Data [file jkae054_supplementary_data.zip › Table_S16__Transcription_factors_that_are_differentially_expressed_in_either_N2,_mab-5(e1751),_or_mab-5(e1239)_mutants_after_exposure_to_S._epidermidis_(vs._E._coli_OP50)_G3-2024-404930.xlsx]

## Sheet: N2
Transcription Factors Differentially expression in N2 animals in response to S. epidermidis (vs E. coli OP50)
Gene Name	Wormbase Gene ID	log2Fold Change	Adjusted P-value
nhr-117	WBGene00003707	1.15228	0.00318854
pqm-1	WBGene00004096	1.12033	0.000389484
unk-1	WBGene00016407	1.03069	0.0112128

## Sheet: mab-5 e1751
Transcription Factors Differentially expression in mab-5(e1751) animals in response to S. epidermidis (vs E. coli OP50)
Gene Name	Wormbase Gene ID	log2Fold Change	Adjusted P-value
nhr-99	WBGene00003689	1.54424	0.0119091
pqm-1	WBGene00004096	1.08654	0.0376032

## Sheet: mab-5 e1239
Transcription Factors Differentially expression in mab-5(e1239) animals in response to S. epidermidis (vs E. coli OP50)
Gene Name	Wormbase Gene ID	log2Fold Change	Adjusted P-value
dhhc-13	WBGene00019257	3.85733	5.05334e-16
gmeb-3	WBGene00008092	3.6405	1.02111e-08
jmjd-1.1	WBGene00005013	3.37611	1.56986e-17
tbx-34	WBGene00006553	3.33273	1.7751e-23
dhhc-12	WBGene00010323	3.09576	8.75234e-13
T20H4.2	WBGene00020635	2.96047	8.49977e-14
ZK686.5	WBGene00022795	2.7298	2.78487e-11
spe-10	WBGene00004964	2.53564	6.71955e-10
nhr-266	WBGene00018993	2.32361	0.000332942
Y53C10A.15	WBGene00044805	2.2662	0.00228497
F10B5.3	WBGene00008640	2.21948	0.000664405
dpy-20	WBGene00001079	1.9666	0.00134207
dhhc-5	WBGene00020066	1.84373	0.000483276
nhr-234	WBGene00012596	1.5654	0.036251
Y55F3AM.14	WBGene00021931	1.45396	0.00963188
nhr-117	WBGene00003707	1.39926	0.000229141
nhr-7	WBGene00003606	1.36897	1.40783e-07
dmd-8	WBGene00020708	1.25282	0.0251953
lin-29	WBGene00003015	1.19672	1.02453e-05
ztf-2	WBGene00008762	1.15446	0.0465499
nhr-277	WBGene00022374	1.13695	0.0135456
dac-1	WBGene00000895	1.09784	0.00897855
bcl-11	WBGene00017430	1.05148	7.33749e-12
fkh-6	WBGene00001438	1.00437	0.0236387
vab-15	WBGene00006881	-1.00494	0.0271578
Y82E9BR.17	WBGene00022349	-1.00707	7.19993e-05
C46E10.8	WBGene00016712	-1.01039	0.00124962
F23A7.6	WBGene00009071	-1.04048	0.000663984
ceh-40	WBGene00000461	-1.0473	4.85619e-05
ref-1	WBGene00004334	-1.0565	6.76576e-06
dmd-5	WBGene00017326	-1.07594	0.0361455
ham-1	WBGene00001820	-1.07647	3.02226e-05
tbx-8	WBGene00006545	-1.08283	0.0154429
aptf-4	WBGene00009202	-1.08305	4.70789e-05
pax-3	WBGene00003939	-1.1142	0.0126936
ztf-11	WBGene00009939	-1.14368	6.06865e-09
ceh-43	WBGene00000463	-1.15659	2.32733e-06
cky-1	WBGene00000521	-1.16707	0.0481134
unc-42	WBGene00006778	-1.25138	0.00542905
zip-8	WBGene00017755	-1.25833	7.82705e-08
tbx-38	WBGene00006557	-1.26087	0.0215553
hlh-26	WBGene00001965	-1.2619	0.0368311
sprp-4	WBGene00016189	-1.26231	5.20298e-05
zip-7	WBGene00013100	-1.30502	0.000487367
ets-7	WBGene00017601	-1.33308	0.000539688
nhr-43	WBGene00003633	-1.35308	9.63954e-07
atf-2	WBGene00000220	-1.39326	2.16859e-05
ces-2	WBGene00000469	-1.40987	6.00263e-06
cnd-1	WBGene00000561	-1.41032	0.00263843
C35D6.4	WBGene00007961	-1.42156	0.0204541
jmjd-3.2	WBGene00009089	-1.46261	2.35445e-05
hbl-1	WBGene00001824	-1.46698	2.36573e-08
egl-46	WBGene00001210	-1.48421	2.56109e-05
ceh-8	WBGene00000433	-1.49229	0.0294222
F19F10.1	WBGene00017598	-1.503	0.00114583
ceh-36	WBGene00000457	-1.507	0.0002773
hlh-14	WBGene00001958	-1.51671	0.000216258
ceh-51	WBGene00013583	-1.53105	0.00061283
tbx-11	WBGene00006547	-1.55155	9.46603e-07
fkh-2	WBGene00001434	-1.5616	5.35546e-05
ces-1	WBGene00000468	-1.56795	0.00519078
end-3	WBGene00001311	-1.65512	0.0222813
Y116A8C.20	WBGene00013797	-1.67947	0.00282603
bro-1	WBGene00000272	-1.68414	0.00552888
hmg-6	WBGene00009827	-1.75249	0.0135333
