# Supplementary material for: The MAB-5/Hox family transcription factor is important for Caenorhabditis elegans innate immune response to Staphylococcus epidermidis infection
Source: G3 (Bethesda). 2024 Mar 13;14(5):jkae054. doi: 10.1093/g3journal/jkae054 (PMC11075571; doi:10.1093/g3journal/jkae054)
Supplement: jkae054_Supplementary_Data [file jkae054_supplementary_data.zip › Table_S4__List_of_differentially_expressed_genes_that_are_identified_in_mab-5(e1751)_G3-2024-404930.xlsx]

## Sheet: e1751 DEGs
mab-5(e1751) DEGs in response to S. epidermidis (vs E. coli OP50)
Gene Name	Wormbase Gene ID	Type	log2Fold Change	Fold Change	Adjusted P-value
lact-6	WBGene00007358	protein_coding_gene	5.20359	36.85	4.23505e-17
irg-4	WBGene00008584	protein_coding_gene	4.32516	20.0449	2.80899e-13
ugt-15	WBGene00008097	protein_coding_gene	4.30782	19.8054	8.52353e-13
ilys-3	WBGene00016670	protein_coding_gene	3.89121	14.8379	6.15151e-21
lipl-1	WBGene00010062	protein_coding_gene	3.83545	14.2753	1.9659e-10
K05F6.10	WBGene00019421	protein_coding_gene	3.78614	13.7957	1.27452e-07
asm-3	WBGene00000213	protein_coding_gene	3.20021	9.1909	1.57772e-05
clec-60	WBGene00014046	protein_coding_gene	3.15095	8.88242	9.68828e-06
F42A10.7	WBGene00018343	protein_coding_gene	3.04258	8.23962	3.32495e-06
thn-1	WBGene00009213	protein_coding_gene	3.02503	8.13999	4.76958e-05
F49H6.5	WBGene00009908	protein_coding_gene	2.93546	7.65002	0.000318582
dod-22	WBGene00010125	protein_coding_gene	2.89008	7.41312	1.57121e-07
cyp-35A4	WBGene00016786	protein_coding_gene	2.86889	7.30502	1.51404e-10
ftn-1	WBGene00001500	protein_coding_gene	2.74033	6.68224	1.55144e-05
math-38	WBGene00020326	protein_coding_gene	2.69976	6.49696	2.55952e-06
Y54G2A.37	WBGene00023484	protein_coding_gene	2.6761	6.39126	0.0055849
lipl-2	WBGene00009773	protein_coding_gene	2.59546	6.0438	0.000279388
clec-67	WBGene00018971	protein_coding_gene	2.52437	5.75323	0.000260785
hrg-3	WBGene00010256	protein_coding_gene	2.44168	5.43274	0.000687379
T26H5.9	WBGene00044206	protein_coding_gene	2.41311	5.3262	1.32376e-05
T16G1.7	WBGene00011801	protein_coding_gene	2.41273	5.32479	1.5174e-08
nlp-34	WBGene00015046	protein_coding_gene	2.40609	5.30035	0.00412414
best-5	WBGene00007404	protein_coding_gene	2.35857	5.12863	0.00636672
fil-1	WBGene00011321	protein_coding_gene	2.35532	5.11709	0.00162477
C08E3.13	WBGene00015605	protein_coding_gene	2.27921	4.85413	0.00334025
T07H8.11	WBGene00304201	protein_coding_gene	2.25065	4.75897	0.0069753
Y68A4A.13	WBGene00044212	protein_coding_gene	2.21179	4.63248	0.00369404
asah-1	WBGene00010769	protein_coding_gene	2.19919	4.5922	7.67476e-07
T07G12.5	WBGene00011596	protein_coding_gene	2.19884	4.59111	0.0468795
R10F2.4	WBGene00019995	protein_coding_gene	2.18065	4.53357	0.0498618
icmt-1	WBGene00017673	protein_coding_gene	2.15636	4.45789	0.0022478
clec-71	WBGene00021582	protein_coding_gene	2.14287	4.4164	7.9442e-05
Y87G2A.16	WBGene00013602	protein_coding_gene	2.14272	4.41595	0.0026601
lmd-5	WBGene00020141	protein_coding_gene	2.13944	4.4059	0.0426772
EGAP9.3	WBGene00017151	protein_coding_gene	2.13829	4.4024	0.00828418
nspa-6	WBGene00044273	protein_coding_gene	2.09907	4.28434	0.0193179
W03F9.4	WBGene00021002	protein_coding_gene	2.09097	4.26033	2.55952e-06
mlt-11	WBGene00012186	protein_coding_gene	2.08654	4.24729	0.0433295
F48G7.8	WBGene00018619	protein_coding_gene	2.07425	4.21126	0.0453065
cdh-7	WBGene00000399	protein_coding_gene	2.04493	4.12654	0.0417055
Y41D4B.17	WBGene00021519	protein_coding_gene	2.04176	4.11747	0.0234887
C50B6.7	WBGene00008220	protein_coding_gene	2.00595	4.01653	7.67476e-07
scl-2	WBGene00009895	protein_coding_gene	1.9869	3.96384	0.0232311
clec-52	WBGene00015052	protein_coding_gene	1.97567	3.93311	0.00063941
F23B2.7	WBGene00009075	protein_coding_gene	1.92592	3.79979	0.0441051
F10C2.3	WBGene00008644	protein_coding_gene	1.9216	3.78844	0.00147874
T09E11.11	WBGene00011660	pseudogene	1.86512	3.64299	0.0492442
F36D1.7	WBGene00009466	protein_coding_gene	1.85466	3.61665	0.00381306
asm-2	WBGene00000212	protein_coding_gene	1.85251	3.61129	0.00807936
cyp-35A3	WBGene00019565	protein_coding_gene	1.84735	3.59839	0.000318582
ZK1290.10	WBGene00022891	protein_coding_gene	1.81928	3.52906	0.0426423
C49C3.2	WBGene00008192	pseudogene	1.80249	3.48822	0.0428275
clec-206	WBGene00019089	protein_coding_gene	1.7787	3.43116	0.0108204
sdz-24	WBGene00019495	protein_coding_gene	1.77011	3.41079	0.030647
F55G11.2	WBGene00010123	protein_coding_gene	1.71847	3.29088	0.00132216
clp-8	WBGene00009695	protein_coding_gene	1.71273	3.27781	0.0257443
hmit-1.1	WBGene00013073	protein_coding_gene	1.70567	3.2618	0.0179774
asp-14	WBGene00019619	protein_coding_gene	1.70002	3.24905	0.000383092
cbs-2	WBGene00018783	protein_coding_gene	1.65884	3.15763	0.0441051
C32H11.4	WBGene00007867	protein_coding_gene	1.6585	3.15688	0.0146838
C09B9.4	WBGene00015629	protein_coding_gene	1.64941	3.13705	0.023583
F07C3.9	WBGene00017197	protein_coding_gene	1.61789	3.06926	0.015765
Y73F8A.20	WBGene00013526	protein_coding_gene	1.61298	3.05884	0.0372203
hrg-7	WBGene00007605	protein_coding_gene	1.60897	3.05034	1.34398e-05
F26A3.5	WBGene00009143	protein_coding_gene	1.59688	3.02489	0.0426772
ptp-5.2	WBGene00013304	protein_coding_gene	1.58416	2.99832	0.0376234
spp-8	WBGene00004993	protein_coding_gene	1.5618	2.95222	0.00240565
hrg-1	WBGene00019830	protein_coding_gene	1.54456	2.91715	0.000318582
nhr-99	WBGene00003689	protein_coding_gene	1.54424	2.91651	0.0119091
F13H8.1	WBGene00017434	protein_coding_gene	1.52717	2.8822	0.0450973
tat-2	WBGene00019166	protein_coding_gene	1.52025	2.8684	0.0124615
F42A10.6	WBGene00018342	protein_coding_gene	1.48593	2.80098	0.00381306
acs-10	WBGene00007082	protein_coding_gene	1.47957	2.78866	0.0163729
nape-1	WBGene00021371	protein_coding_gene	1.46953	2.76932	0.0492442
ctg-2	WBGene00011756	protein_coding_gene	1.46315	2.75711	0.0309113
F20H11.4	WBGene00017647	protein_coding_gene	1.45807	2.74741	0.0358323
alg-4	WBGene00006449	protein_coding_gene	1.42141	2.67847	0.0498618
sams-5	WBGene00006416	protein_coding_gene	1.40732	2.65244	0.0436607
C32D5.6	WBGene00016314	protein_coding_gene	1.3944	2.62879	0.0311778
mth-2	WBGene00017947	protein_coding_gene	1.30841	2.47668	0.039393
Y38E10A.17	WBGene00012595	protein_coding_gene	1.29183	2.44838	0.0240994
pmp-4	WBGene00004061	protein_coding_gene	1.2167	2.32415	0.0492442
ctsa-4.1	WBGene00019605	protein_coding_gene	1.19832	2.29472	0.00663793
nep-17	WBGene00010070	protein_coding_gene	1.09292	2.13305	0.0201437
pqm-1	WBGene00004096	protein_coding_gene	1.08654	2.12364	0.0376032
ZK185.5	WBGene00044481	protein_coding_gene	-1.20301	0.434368	0.0428275
lipl-5	WBGene00022642	protein_coding_gene	-1.55016	0.341473	0.00425196
cyp-13A5	WBGene00011672	protein_coding_gene	-1.6293	0.323244	0.000318582
gst-4	WBGene00001752	protein_coding_gene	-1.66878	0.31452	0.000286603
nit-1	WBGene00014206	protein_coding_gene	-1.67837	0.312434	0.0431722
F54D8.10	WBGene00284847	protein_coding_gene	-2.05321	0.240948	0.0384471
ugt-63	WBGene00015449	protein_coding_gene	-2.15566	0.224431	0.000318582
clec-169	WBGene00009526	protein_coding_gene	-2.24868	0.210416	0.00457175
Y51F10.7	WBGene00021768	protein_coding_gene	-2.2564	0.209293	9.58581e-06
col-74	WBGene00000650	protein_coding_gene	-2.29746	0.203421	0.0358323
scav-5	WBGene00011076	protein_coding_gene	-2.53796	0.172186	1.70421e-07
clec-210	WBGene00022261	protein_coding_gene	-2.7535	0.148291	1.32555e-05
pgp-1	WBGene00003995	protein_coding_gene	-2.8512	0.138581	8.76975e-16
spp-17	WBGene00005002	protein_coding_gene	-2.89116	0.134795	2.62536e-06
C17F4.7	WBGene00015913	protein_coding_gene	-3.32085	0.100075	1.0135e-09
