# Supplementary material for: The MAB-5/Hox family transcription factor is important for Caenorhabditis elegans innate immune response to Staphylococcus epidermidis infection
Source: G3 (Bethesda). 2024 Mar 13;14(5):jkae054. doi: 10.1093/g3journal/jkae054 (PMC11075571; doi:10.1093/g3journal/jkae054)
Supplement: jkae054_Supplementary_Data [file jkae054_supplementary_data.zip › Table_S6__Lists_of_differentially_expressed_genes_that_are_identified_in_either_N2,_mab-5(e1751),_or_both,_after_exposure_to_S._epidermidis_(vs._E._coli_OP50)_G3-2024-404930.xlsx]

## Sheet: N2 DEGs
N2-exclusive DEGs in response to S. epidermidis (vs. OP50)
Gene Name	Wormbase Gene ID	Type	log2Fold Change	Fold Change	Adjusted P-value
arf-1.1	WBGene00000190	protein_coding_gene	3.13902	8.80923	8.39328e-39
Y41C4A.32	WBGene00270321	protein_coding_gene	2.78419	6.88849	1.25526e-36
col-133	WBGene00000707	protein_coding_gene	2.62701	6.17744	3.25309e-16
F22E5.6	WBGene00017705	protein_coding_gene	2.61636	6.13201	2.56689e-14
col-88	WBGene00000663	protein_coding_gene	2.53168	5.78244	6.82948e-11
C25F9.11	WBGene00045411	protein_coding_gene	2.44601	5.44907	2.16743e-13
sdz-35	WBGene00022570	protein_coding_gene	2.39447	5.25783	3.71245e-10
C50F7.5	WBGene00016845	protein_coding_gene	2.36778	5.16146	7.54574e-12
col-60	WBGene00000636	protein_coding_gene	2.25131	4.76114	1.04606e-10
col-162	WBGene00000735	protein_coding_gene	2.20264	4.60322	9.03852e-10
F11A5.17	WBGene00045510	protein_coding_gene	2.15868	4.46505	3.9416e-07
bli-6	WBGene00000256	protein_coding_gene	2.1388	4.40395	3.87772e-10
F36A2.10	WBGene00009457	protein_coding_gene	2.1368	4.39786	9.59192e-10
col-91	WBGene00000666	protein_coding_gene	2.10273	4.29522	2.62089e-08
C04F12.7	WBGene00007301	protein_coding_gene	2.09985	4.28664	4.93819e-10
K04H4.5	WBGene00010574	protein_coding_gene	2.06931	4.19685	2.45479e-08
gipc-2	WBGene00009681	protein_coding_gene	2.02717	4.07605	2.10046e-09
col-120	WBGene00000694	protein_coding_gene	2.0153	4.04265	5.63139e-08
C30G7.3	WBGene00044177	protein_coding_gene	2.0052	4.01444	5.76773e-08
col-39	WBGene00000616	protein_coding_gene	1.95845	3.88645	2.09432e-13
Y38C1AA.7	WBGene00021398	protein_coding_gene	1.95469	3.87632	8.90086e-09
C45G9.9	WBGene00016680	protein_coding_gene	1.94018	3.83754	9.78248e-07
Y37H2A.14	WBGene00045416	protein_coding_gene	1.93688	3.82877	5.32836e-10
Y106G6G.4	WBGene00013713	protein_coding_gene	1.93288	3.81816	3.67983e-08
col-12	WBGene00000601	protein_coding_gene	1.92414	3.79511	5.63139e-08
R09E10.6	WBGene00011176	protein_coding_gene	1.91688	3.77604	3.40985e-08
col-146	WBGene00000719	protein_coding_gene	1.89032	3.70716	1.89441e-07
nspa-3	WBGene00013888	protein_coding_gene	1.84553	3.59384	1.96368e-05
F08H9.2	WBGene00008590	protein_coding_gene	1.81961	3.52986	7.61385e-07
C33F10.1	WBGene00016351	protein_coding_gene	1.78069	3.4359	1.43727e-06
msp-36	WBGene00003432	protein_coding_gene	1.77277	3.41709	2.65192e-07
sss-1	WBGene00006056	protein_coding_gene	1.75591	3.3774	1.14317e-06
col-145	WBGene00000718	protein_coding_gene	1.74399	3.3496	8.9788e-06
nspd-1	WBGene00022754	protein_coding_gene	1.74366	3.34884	3.08739e-07
F53B2.8	WBGene00009957	protein_coding_gene	1.73436	3.32732	8.81987e-09
C33F10.11	WBGene00016357	protein_coding_gene	1.7282	3.31314	6.33501e-06
F08B4.8	WBGene00255375	protein_coding_gene	1.72404	3.30361	2.75056e-06
K08C9.2	WBGene00010651	protein_coding_gene	1.72117	3.29703	6.836e-06
C14C10.1	WBGene00007584	protein_coding_gene	1.71887	3.29179	5.59374e-06
E03H12.7	WBGene00017114	protein_coding_gene	1.71749	3.28863	1.97203e-05
F21H7.2	WBGene00009028	protein_coding_gene	1.71552	3.28415	8.2573e-06
snf-5	WBGene00004904	protein_coding_gene	1.70638	3.26341	5.67513e-06
Y47D3A.13	WBGene00012926	protein_coding_gene	1.69843	3.24549	1.29273e-05
msp-55	WBGene00003448	protein_coding_gene	1.69779	3.24404	6.51525e-06
msp-78	WBGene00003465	protein_coding_gene	1.69339	3.23415	4.70356e-06
C41G7.6	WBGene00008063	protein_coding_gene	1.68924	3.22486	9.66466e-06
msrp-2	WBGene00022751	protein_coding_gene	1.68711	3.22011	2.55243e-06
Y57G7A.6	WBGene00021969	protein_coding_gene	1.68299	3.21093	1.29757e-05
pqn-54	WBGene00004139	protein_coding_gene	1.68292	3.21078	1.05678e-05
rol-8	WBGene00004398	protein_coding_gene	1.68189	3.20849	8.8075e-06
Y113G7C.1	WBGene00013771	protein_coding_gene	1.6763	3.19606	8.81751e-06
C15C6.2	WBGene00007601	protein_coding_gene	1.66933	3.18068	2.67015e-06
ZK550.5	WBGene00013999	protein_coding_gene	1.65443	3.14798	1.75755e-05
K05F1.9	WBGene00019410	protein_coding_gene	1.64451	3.12642	2.20324e-05
Y39G10AR.16	WBGene00021472	protein_coding_gene	1.63348	3.1026	2.04764e-05
Y43F8A.2	WBGene00012809	protein_coding_gene	1.62987	3.09484	1.96368e-05
K06A5.2	WBGene00019430	protein_coding_gene	1.61339	3.0597	1.964e-05
F13A7.1	WBGene00008724	protein_coding_gene	1.60973	3.05195	2.43889e-05
T02E1.6	WBGene00011378	protein_coding_gene	1.60304	3.03784	4.12235e-05
B0218.7	WBGene00015051	protein_coding_gene	1.58865	3.00768	4.49521e-05
F58D2.2	WBGene00010241	protein_coding_gene	1.58725	3.00476	3.55152e-05
F49C12.15	WBGene00009884	protein_coding_gene	1.58507	3.00023	1.59233e-05
msp-59	WBGene00003452	protein_coding_gene	1.57702	2.98353	2.28748e-05
T13F2.9	WBGene00011748	pseudogene	1.57627	2.98197	3.19888e-05
Y59E9AL.6	WBGene00021996	protein_coding_gene	1.56309	2.95486	3.55152e-05
F26B1.8	WBGene00194703	protein_coding_gene	1.56137	2.95135	3.55152e-05
C32E8.4	WBGene00016322	protein_coding_gene	1.55834	2.94515	5.65387e-05
nspd-5	WBGene00017386	protein_coding_gene	1.54956	2.92729	1.57331e-05
fer-1	WBGene00001414	protein_coding_gene	1.54843	2.92499	7.22796e-05
F17E9.5	WBGene00017542	protein_coding_gene	1.54551	2.91908	5.6632e-05
F58A6.9	WBGene00019026	protein_coding_gene	1.54215	2.91228	9.31812e-05
ZK896.1	WBGene00014132	protein_coding_gene	1.53828	2.90448	3.96865e-05
clec-70	WBGene00021581	protein_coding_gene	1.5379	2.90371	2.56178e-09
W03D8.9	WBGene00020990	protein_coding_gene	1.53648	2.90086	5.65387e-05
F52F12.5	WBGene00009938	protein_coding_gene	1.53561	2.89912	0.000159161
spe-11	WBGene00004965	protein_coding_gene	1.52552	2.8789	0.000116003
T23B3.5	WBGene00020713	protein_coding_gene	1.52402	2.87591	6.12963e-05
F47D12.7	WBGene00018563	protein_coding_gene	1.51544	2.85886	0.000135347
M162.7	WBGene00010933	protein_coding_gene	1.51543	2.85884	0.000527299
T05C12.1	WBGene00011466	protein_coding_gene	1.51338	2.85478	0.000220385
H05L14.1	WBGene00010366	protein_coding_gene	1.51216	2.85236	0.000136388
msp-57	WBGene00003450	protein_coding_gene	1.50718	2.84254	8.28548e-05
C05B5.2	WBGene00007320	protein_coding_gene	1.50439	2.83705	0.000101555
C50E10.1	WBGene00016825	protein_coding_gene	1.49494	2.81853	0.000116049
trx-3	WBGene00019717	protein_coding_gene	1.49111	2.81106	0.000153477
C27D8.2	WBGene00007778	protein_coding_gene	1.47913	2.7878	0.000198884
msp-38	WBGene00003434	protein_coding_gene	1.47472	2.77931	0.000189384
msp-76	WBGene00003463	protein_coding_gene	1.46899	2.76827	3.86641e-05
W02A2.9	WBGene00044280	protein_coding_gene	1.46479	2.76024	3.44014e-07
ssp-34	WBGene00013858	protein_coding_gene	1.46476	2.76018	0.000187555
sqt-2	WBGene00005017	protein_coding_gene	1.46306	2.75693	4.13294e-05
K01H12.4	WBGene00010486	protein_coding_gene	1.46246	2.75578	0.000200005
arl-7	WBGene00000191	pseudogene	1.4597	2.75051	0.000189384
ZK265.3	WBGene00013956	protein_coding_gene	1.44843	2.72911	0.000270083
eol-1	WBGene00045401	protein_coding_gene	1.44682	2.72607	0.000433729
ubxn-5	WBGene00011336	protein_coding_gene	1.44472	2.72209	0.000298845
nspd-6	WBGene00043147	protein_coding_gene	1.44032	2.71382	0.000332996
ssq-1	WBGene00006050	protein_coding_gene	1.42578	2.6866	6.08008e-05
ZK1010.5	WBGene00014179	protein_coding_gene	1.41706	2.67041	0.000389484
C27D6.11	WBGene00044388	protein_coding_gene	1.41455	2.66576	0.000389484
col-73	WBGene00000649	protein_coding_gene	1.41027	2.65787	8.04167e-05
T27E7.1	WBGene00012087	protein_coding_gene	1.40901	2.65555	0.000433729
F40F12.3	WBGene00009592	protein_coding_gene	1.40332	2.6451	0.000429968
F27C8.5	WBGene00009185	protein_coding_gene	1.39985	2.63874	0.000174526
K03H1.5	WBGene00010540	protein_coding_gene	1.39501	2.6299	5.75828e-05
nspd-2	WBGene00010633	protein_coding_gene	1.39329	2.62677	0.000382097
ncr-2	WBGene00003562	protein_coding_gene	1.39318	2.62657	0.000443511
rmd-3	WBGene00007190	protein_coding_gene	1.39317	2.62655	0.000532762
ZK354.6	WBGene00022707	protein_coding_gene	1.39056	2.62181	0.000616425
gln-2	WBGene00001603	protein_coding_gene	1.38781	2.61682	0.000527299
B0379.7	WBGene00007159	protein_coding_gene	1.38483	2.61142	0.000578911
F20D6.6	WBGene00017636	protein_coding_gene	1.38461	2.61102	0.00102562
W03F11.4	WBGene00021007	protein_coding_gene	1.38386	2.60966	0.000443511
msp-51	WBGene00003444	protein_coding_gene	1.37895	2.60079	0.000706578
pck-3	WBGene00019151	protein_coding_gene	1.37877	2.60046	0.000389484
msp-33	WBGene00003431	protein_coding_gene	1.37696	2.5972	0.000574844
F36H12.3	WBGene00018119	protein_coding_gene	1.37634	2.59609	0.000841885
htas-1	WBGene00014240	protein_coding_gene	1.37478	2.59329	0.000706578
grl-21	WBGene00001730	protein_coding_gene	1.37472	2.59317	0.000430091
Y37D8A.5	WBGene00012547	protein_coding_gene	1.37104	2.58656	0.000631075
ZK938.1	WBGene00014158	protein_coding_gene	1.3704	2.58542	0.000601001
F07A5.2	WBGene00008541	protein_coding_gene	1.36954	2.58389	0.000592501
col-147	WBGene00000720	protein_coding_gene	1.36742	2.58008	6.07238e-07
ssp-10	WBGene00006039	protein_coding_gene	1.3634	2.57291	0.000690161
wht-8	WBGene00012925	protein_coding_gene	1.36201	2.57042	0.000967474
T16A9.5	WBGene00011795	protein_coding_gene	1.3615	2.56952	0.00077821
T08B6.4	WBGene00020353	protein_coding_gene	1.35533	2.55856	0.000819379
smz-1	WBGene00007733	protein_coding_gene	1.35259	2.55371	0.000708114
mpst-4	WBGene00017387	protein_coding_gene	1.35074	2.55042	0.000587124
T05A7.6	WBGene00020223	protein_coding_gene	1.34299	2.53677	0.00106214
ttbk-5	WBGene00007305	protein_coding_gene	1.3427	2.53626	0.00148669
hasp-2	WBGene00021214	protein_coding_gene	1.34171	2.53451	0.000781341
pud-3	WBGene00017501	protein_coding_gene	1.34118	2.53358	0.000285122
D1086.17	WBGene00045355	protein_coding_gene	1.33874	2.5293	0.00117438
Y48G8AL.12	WBGene00021690	protein_coding_gene	1.33611	2.52469	2.77049e-05
K04G2.4	WBGene00010563	protein_coding_gene	1.33556	2.52373	0.00105057
nspd-7	WBGene00012781	protein_coding_gene	1.33022	2.51442	0.000270083
cdr-4	WBGene00010470	protein_coding_gene	1.32624	2.50748	5.67495e-17
R105.1	WBGene00020084	protein_coding_gene	1.32493	2.50521	0.00141574
T08G3.4	WBGene00011617	pseudogene	1.32373	2.50312	0.000882524
acdh-8	WBGene00019406	protein_coding_gene	1.32093	2.49827	0.00135577
F36D3.4	WBGene00009470	protein_coding_gene	1.3175	2.49233	0.00098059
bli-2	WBGene00000252	protein_coding_gene	1.31575	2.48932	0.0013238
C17H12.3	WBGene00015929	protein_coding_gene	1.31522	2.48841	0.00173649
Y53C10A.10	WBGene00013138	protein_coding_gene	1.31192	2.48272	0.00197181
C03C11.1	WBGene00007274	protein_coding_gene	1.31061	2.48046	0.0017878
catp-4	WBGene00007248	protein_coding_gene	1.30981	2.47909	0.00122511
Y53F4B.19	WBGene00013165	protein_coding_gene	1.3088	2.47736	0.0010837
decr-1.3	WBGene00011467	protein_coding_gene	1.30866	2.47711	0.00132278
F52H3.6	WBGene00009948	protein_coding_gene	1.30809	2.47613	0.00150064
Y69E1A.2	WBGene00013474	protein_coding_gene	1.30725	2.4747	0.00142342
cyc-2.2	WBGene00013854	protein_coding_gene	1.30631	2.47308	0.00168497
C02F5.5	WBGene00015348	protein_coding_gene	1.30585	2.4723	0.00197181
hrg-2	WBGene00010473	protein_coding_gene	1.30546	2.47162	0.000397064
alg-3	WBGene00011910	protein_coding_gene	1.30024	2.4627	0.00122511
C06A1.3	WBGene00007354	protein_coding_gene	1.2994	2.46126	0.00203392
Y37E11B.10	WBGene00021381	protein_coding_gene	1.29771	2.45838	0.00126019
R10E9.2	WBGene00011214	protein_coding_gene	1.29737	2.4578	0.001649
T05F1.5	WBGene00011491	protein_coding_gene	1.29672	2.4567	0.00172887
Y49E10.10	WBGene00013033	protein_coding_gene	1.29082	2.44668	0.00174447
msp-152	WBGene00003470	protein_coding_gene	1.28933	2.44414	0.00175283
T03F6.6	WBGene00011401	protein_coding_gene	1.28931	2.44411	0.00207986
F44D12.8	WBGene00009685	protein_coding_gene	1.2865	2.43936	0.00210983
C06A8.6	WBGene00015516	protein_coding_gene	1.28609	2.43867	0.00197181
F47B3.7	WBGene00018531	protein_coding_gene	1.28517	2.43711	0.00133639
ssp-16	WBGene00006044	protein_coding_gene	1.28496	2.43675	0.00212095
C34B2.3	WBGene00016388	protein_coding_gene	1.28321	2.43379	0.00142342
ssq-3	WBGene00006052	protein_coding_gene	1.28253	2.43265	0.00193345
T28H11.7	WBGene00020905	protein_coding_gene	1.28076	2.42967	0.00141326
ant-1.4	WBGene00020140	protein_coding_gene	1.2776	2.42435	0.00250633
spe-26	WBGene00004972	protein_coding_gene	1.2754	2.42066	0.0028632
msp-40	WBGene00003435	protein_coding_gene	1.27352	2.4175	0.00197181
R155.3	WBGene00020117	protein_coding_gene	1.26988	2.41142	0.000714527
acs-18	WBGene00011173	protein_coding_gene	1.26953	2.41083	0.00214659
F53B6.4	WBGene00009959	protein_coding_gene	1.26705	2.40669	0.001636
F32A11.3	WBGene00009308	protein_coding_gene	1.26468	2.40273	0.00234511
msp-50	WBGene00003443	protein_coding_gene	1.26442	2.40231	0.00236686
msp-65	WBGene00003458	protein_coding_gene	1.26388	2.40141	0.00250305
gsp-4	WBGene00020187	protein_coding_gene	1.26061	2.39597	0.00250633
Y44A6D.5	WBGene00012855	protein_coding_gene	1.2588	2.39297	0.00333076
Y54G2A.13	WBGene00021878	protein_coding_gene	1.25816	2.39191	0.00168497
F55H12.5	WBGene00010136	protein_coding_gene	1.25627	2.38877	0.00321468
gska-3	WBGene00007977	protein_coding_gene	1.25592	2.3882	0.00300845
W02B12.12	WBGene00012207	protein_coding_gene	1.25477	2.38629	0.00277055
F14D7.10	WBGene00008797	protein_coding_gene	1.24666	2.37291	0.00108429
msp-81	WBGene00003467	protein_coding_gene	1.24303	2.36695	0.00250861
msp-49	WBGene00003442	protein_coding_gene	1.24014	2.36222	0.00206094
Y69E1A.1	WBGene00013473	protein_coding_gene	1.23603	2.3555	0.0028632
Y54E2A.7	WBGene00013192	protein_coding_gene	1.23455	2.35309	0.0036461
F10G8.1	WBGene00008661	protein_coding_gene	1.22818	2.34272	0.0022016
clec-79	WBGene00018548	protein_coding_gene	1.22749	2.34159	0.00296073
Y43F8B.23	WBGene00194815	protein_coding_gene	1.22672	2.34035	0.0037909
fmo-1	WBGene00001476	protein_coding_gene	1.22326	2.33474	0.00300845
ssp-33	WBGene00011134	protein_coding_gene	1.22179	2.33236	0.00218854
T06E4.12	WBGene00044011	protein_coding_gene	1.22065	2.33051	0.000129243
C38C3.3	WBGene00016512	protein_coding_gene	1.22024	2.32985	0.00374545
Y106G6H.13	WBGene00013723	protein_coding_gene	1.21771	2.32578	0.00410568
msp-64	WBGene00003457	protein_coding_gene	1.21722	2.32499	0.00387238
msp-142	WBGene00003469	protein_coding_gene	1.21608	2.32315	0.00329889
C08E8.4	WBGene00007440	protein_coding_gene	1.20506	2.30547	0.00277055
msp-31	WBGene00003429	protein_coding_gene	1.20199	2.30057	0.00414011
F36A2.14	WBGene00023490	protein_coding_gene	1.19876	2.29543	0.00384054
T23G11.1	WBGene00011968	protein_coding_gene	1.19673	2.2922	0.00420102
Y1A5A.1	WBGene00012379	protein_coding_gene	1.19441	2.28851	0.00462604
ilys-2	WBGene00016669	protein_coding_gene	1.19355	2.28715	0.00180396
C35E7.9	WBGene00016461	protein_coding_gene	1.19013	2.28173	0.00579908
col-7	WBGene00000596	protein_coding_gene	1.1876	2.27773	0.00466656
fbxa-219	WBGene00044403	protein_coding_gene	1.18154	2.26819	0.0032296
M70.3	WBGene00019785	protein_coding_gene	1.18129	2.26779	0.00461813
ZC239.22	WBGene00194717	protein_coding_gene	1.18077	2.26698	0.00494833
C18H7.4	WBGene00015994	protein_coding_gene	1.17916	2.26445	0.0040608
M110.7	WBGene00010915	protein_coding_gene	1.17829	2.26308	0.00331005
mpz-4	WBGene00019165	protein_coding_gene	1.17644	2.26019	0.00636579
nep-8	WBGene00017553	protein_coding_gene	1.17521	2.25826	0.00277055
Y38H8A.3	WBGene00012637	protein_coding_gene	1.17398	2.25634	0.0050992
clec-73	WBGene00021579	protein_coding_gene	1.17152	2.25249	0.00516692
C50C3.2	WBGene00016800	protein_coding_gene	1.17052	2.25092	0.00579105
C52E4.7	WBGene00008259	protein_coding_gene	1.16866	2.24803	0.00213601
C39H7.1	WBGene00016541	protein_coding_gene	1.1677	2.24654	0.005987
R05G6.10	WBGene00019902	protein_coding_gene	1.16738	2.24604	0.000819379
C47E12.11	WBGene00008154	protein_coding_gene	1.16441	2.24142	0.0032296
ant-1.3	WBGene00010485	protein_coding_gene	1.16416	2.24103	0.00636579
nspd-4	WBGene00020715	protein_coding_gene	1.16386	2.24056	0.00709029
F37A4.4	WBGene00018134	protein_coding_gene	1.16126	2.23652	0.00726093
F18G5.6	WBGene00017582	protein_coding_gene	1.16084	2.23588	0.000168805
F59A3.8	WBGene00019081	protein_coding_gene	1.16084	2.23587	0.00125314
R07E5.6	WBGene00011114	protein_coding_gene	1.15722	2.23027	0.00637003
F56A11.6	WBGene00018926	protein_coding_gene	1.15677	2.22958	0.00711316
nkb-2	WBGene00008074	protein_coding_gene	1.15537	2.22741	0.00546507
Y45F10B.3	WBGene00012871	protein_coding_gene	1.15512	2.22703	0.00558246
C26E1.2	WBGene00007748	protein_coding_gene	1.15437	2.22587	0.0037909
msp-3	WBGene00003424	protein_coding_gene	1.15322	2.22409	0.00741855
F42G8.8	WBGene00018359	protein_coding_gene	1.15244	2.2229	0.00715127
nhr-117	WBGene00003707	protein_coding_gene	1.15228	2.22265	0.00318854
msd-4	WBGene00016447	protein_coding_gene	1.15204	2.22228	0.0070686
C33F10.12	WBGene00016358	protein_coding_gene	1.15189	2.22205	0.00579908
ZC239.14	WBGene00022572	protein_coding_gene	1.15174	2.22182	0.0070686
clp-6	WBGene00000546	protein_coding_gene	1.15125	2.22106	0.00851988
ptp-5.1	WBGene00016053	protein_coding_gene	1.15036	2.21969	0.00448721
C17H12.12	WBGene00015937	protein_coding_gene	1.14837	2.21663	0.00777189
C16A11.7	WBGene00015820	protein_coding_gene	1.14764	2.21551	0.00928154
spe-46	WBGene00012296	protein_coding_gene	1.14704	2.21459	0.0084352
K08C9.1	WBGene00010650	protein_coding_gene	1.1469	2.21437	0.00617602
B0261.6	WBGene00015094	protein_coding_gene	1.14629	2.21344	0.00856109
sulp-6	WBGene00020914	protein_coding_gene	1.14615	2.21323	0.00867807
Y105E8A.27	WBGene00013684	protein_coding_gene	1.14613	2.21319	0.00494833
C42D4.3	WBGene00016596	protein_coding_gene	1.1451	2.21162	0.00619185
C24A11.1	WBGene00016040	protein_coding_gene	1.1448	2.21115	0.0100854
E03H12.5	WBGene00017112	protein_coding_gene	1.1441	2.21008	0.00781355
cpb-2	WBGene00000771	protein_coding_gene	1.14407	2.21003	0.00716526
C34F11.5	WBGene00016416	protein_coding_gene	1.1428	2.20809	0.00755168
Y59E9AL.3	WBGene00021993	protein_coding_gene	1.14044	2.20448	0.00684237
fbxa-74	WBGene00021262	protein_coding_gene	1.13993	2.2037	2.85746e-05
W09D6.4	WBGene00012357	protein_coding_gene	1.13828	2.20118	0.0070686
C08F8.6	WBGene00007448	protein_coding_gene	1.13792	2.20064	0.00933902
msp-45	WBGene00003438	protein_coding_gene	1.1372	2.19953	0.00850446
F11G11.4	WBGene00017384	protein_coding_gene	1.13696	2.19917	0.00871828
grd-6	WBGene00001695	protein_coding_gene	1.13639	2.19831	0.0065492
ssp-35	WBGene00010091	protein_coding_gene	1.13582	2.19744	0.00872392
col-38	WBGene00000615	protein_coding_gene	1.1327	2.19269	0.00206664
F14D7.7	WBGene00008794	protein_coding_gene	1.13109	2.19024	0.0103219
fbxa-24	WBGene00018803	protein_coding_gene	1.12974	2.18819	0.00706467
dpy-8	WBGene00001070	protein_coding_gene	1.12891	2.18693	0.00673283
ZK858.2	WBGene00014116	protein_coding_gene	1.12733	2.18454	0.00981541
F37A4.5	WBGene00018135	protein_coding_gene	1.12367	2.17901	0.0108183
ech-9	WBGene00001158	protein_coding_gene	1.12358	2.17887	0.0100854
M01G12.9	WBGene00010822	protein_coding_gene	1.12149	2.17572	0.000423884
sst-20	WBGene00006058	protein_coding_gene	1.12019	2.17376	0.00337718
Y48B6A.5	WBGene00012979	protein_coding_gene	1.11825	2.17083	0.0109781
W09C3.2	WBGene00021110	protein_coding_gene	1.11702	2.16898	0.00416129
lon-3	WBGene00003057	protein_coding_gene	1.11456	2.16529	0.00850446
F35E2.9	WBGene00009416	protein_coding_gene	1.1145	2.16521	0.0117865
T15B12.2	WBGene00020531	protein_coding_gene	1.11243	2.1621	0.00337
smz-2	WBGene00020661	protein_coding_gene	1.11234	2.16197	0.00851988
ZK354.8	WBGene00022709	protein_coding_gene	1.11219	2.16174	0.00913319
kel-10	WBGene00002186	protein_coding_gene	1.11201	2.16147	0.00956217
msp-53	WBGene00003446	protein_coding_gene	1.1099	2.15831	0.0115016
col-157	WBGene00000730	protein_coding_gene	1.10604	2.15255	0.00934103
F41C3.8	WBGene00018274	protein_coding_gene	1.1005	2.14429	0.00397032
gsp-3	WBGene00021113	protein_coding_gene	1.09661	2.13852	0.0125225
Y47D7A.15	WBGene00021627	protein_coding_gene	1.0947	2.13568	2.37967e-05
F32B6.4	WBGene00009321	protein_coding_gene	1.09214	2.13189	0.00549162
F32H2.7	WBGene00009344	protein_coding_gene	1.0921	2.13184	0.0137267
M01A8.1	WBGene00010795	protein_coding_gene	1.0911	2.13036	0.00726093
F14H12.8	WBGene00017475	protein_coding_gene	1.09068	2.12975	0.0156927
C16C8.18	WBGene00015855	protein_coding_gene	1.08978	2.12842	0.0131985
F37A8.5	WBGene00009503	protein_coding_gene	1.0895	2.128	0.00904897
B0205.13	WBGene00044644	protein_coding_gene	1.08845	2.12645	1.13083e-05
fbxa-21	WBGene00022487	protein_coding_gene	1.0862	2.12314	0.0118304
col-90	WBGene00000665	protein_coding_gene	1.08337	2.11899	0.00516692
C27D6.3	WBGene00016161	protein_coding_gene	1.07982	2.11377	0.0127408
K02F6.3	WBGene00019337	protein_coding_gene	1.07903	2.11261	0.0109781
kin-5	WBGene00002193	protein_coding_gene	1.07759	2.11051	0.00843993
C50B8.4	WBGene00008226	protein_coding_gene	1.07612	2.10836	0.0159936
T08B6.9	WBGene00020356	protein_coding_gene	1.07607	2.10828	0.00249119
ugt-18	WBGene00013900	protein_coding_gene	1.07273	2.1034	0.0118713
F53B2.5	WBGene00009956	protein_coding_gene	1.07154	2.10167	0.00878356
Y53F4B.45	WBGene00044728	ncRNA_gene	1.06987	2.09924	0.00374545
clec-72	WBGene00021583	protein_coding_gene	1.06869	2.09753	0.00631901
F47B3.4	WBGene00018528	protein_coding_gene	1.06849	2.09724	0.0085176
F54H12.7	WBGene00044633	protein_coding_gene	1.06587	2.09343	0.0125862
M28.9	WBGene00010900	protein_coding_gene	1.06431	2.09117	0.00793496
ent-3	WBGene00010510	protein_coding_gene	1.0635	2.08999	0.0118426
C34D4.3	WBGene00016399	protein_coding_gene	1.0625	2.08855	0.0198718
col-71	WBGene00000647	protein_coding_gene	1.0621	2.08797	0.00850446
ssp-31	WBGene00006048	protein_coding_gene	1.06067	2.08591	0.00834451
C24D10.2	WBGene00016054	protein_coding_gene	1.05472	2.07732	0.0214184
pals-32	WBGene00016281	protein_coding_gene	1.05367	2.0758	0.0222714
F01D5.1	WBGene00008492	protein_coding_gene	1.05356	2.07564	0.00449192
msrp-5	WBGene00017059	protein_coding_gene	1.04816	2.06789	0.0192844
F58D5.7	WBGene00010246	protein_coding_gene	1.04556	2.06417	0.0235191
col-156	WBGene00000729	protein_coding_gene	1.04027	2.05661	0.0036461
D1081.5	WBGene00008383	protein_coding_gene	1.0365	2.05124	0.00867807
nipa-1	WBGene00021820	protein_coding_gene	1.03613	2.05072	4.18928e-05
clec-123	WBGene00021288	protein_coding_gene	1.03551	2.04984	0.0193725
C25F9.12	WBGene00045412	protein_coding_gene	1.03447	2.04837	0.0170568
C25D7.1	WBGene00007714	protein_coding_gene	1.03379	2.0474	0.0235127
F44G3.7	WBGene00009708	protein_coding_gene	1.03291	2.04614	0.0165985
C12D5.9	WBGene00015710	protein_coding_gene	1.03267	2.04581	0.00277055
unk-1	WBGene00016407	protein_coding_gene	1.03069	2.043	0.0112128
tbb-6	WBGene00006539	protein_coding_gene	1.03022	2.04234	0.00858921
C14A6.13	WBGene00050956	protein_coding_gene	1.02861	2.04006	0.00726093
spch-2	WBGene00015689	protein_coding_gene	1.02696	2.03772	0.0147163
catp-7	WBGene00022010	protein_coding_gene	1.02278	2.03183	0.00594959
B0273.1	WBGene00015097	protein_coding_gene	1.02254	2.0315	0.027431
drh-2	WBGene00001091	pseudogene	1.01983	2.02768	4.07779e-05
ZK1307.4	WBGene00014247	protein_coding_gene	1.01878	2.0262	0.0257558
Y71G12B.27	WBGene00022162	protein_coding_gene	1.01787	2.02493	0.0183763
ugt-54	WBGene00012013	protein_coding_gene	1.01744	2.02432	0.0121229
ZK105.13	WBGene00235114	protein_coding_gene	1.01424	2.01984	0.0238247
abu-15	WBGene00004099	protein_coding_gene	1.01399	2.01949	0.00468978
K09C6.7	WBGene00019561	protein_coding_gene	1.01103	2.01535	0.0275162
ZC317.6	WBGene00022589	protein_coding_gene	1.01082	2.01506	0.0284699
F09C3.2	WBGene00008610	protein_coding_gene	1.009	2.01252	0.000690161
T08B2.12	WBGene00020350	protein_coding_gene	1.00704	2.00978	0.0265081
C07G1.6	WBGene00015572	protein_coding_gene	1.00637	2.00885	0.00120676
F22B5.5	WBGene00009043	protein_coding_gene	1.0025	2.00347	0.0285562
col-154	WBGene00000727	protein_coding_gene	1.00152	2.00211	0.0318206
F28B4.3	WBGene00017892	protein_coding_gene	1.00142	2.00197	0.000130166
elo-6	WBGene00001244	protein_coding_gene	-1.00392	0.498643	0.00584067
col-95	WBGene00000670	protein_coding_gene	-1.00699	0.497583	7.65039e-05
Y17G9B.2	WBGene00021199	protein_coding_gene	-1.01012	0.496504	0.0311701
C06E7.88	WBGene00189995	protein_coding_gene	-1.01181	0.495924	0.0121669
nspe-7	WBGene00012593	protein_coding_gene	-1.01227	0.495765	0.0146988
C09B8.4	WBGene00015623	protein_coding_gene	-1.01429	0.495073	0.00604272
vit-4	WBGene00006928	protein_coding_gene	-1.01922	0.493383	1.29273e-05
cest-4	WBGene00015930	protein_coding_gene	-1.03112	0.489329	0.000134113
K01G12.3	WBGene00010483	protein_coding_gene	-1.04607	0.484284	0.00519389
vit-1	WBGene00006925	protein_coding_gene	-1.04885	0.483353	6.90185e-07
C35A5.3	WBGene00007947	protein_coding_gene	-1.07832	0.473579	4.11691e-05
C27A7.8	WBGene00007758	protein_coding_gene	-1.10813	0.463895	0.00743027
phat-5	WBGene00020242	protein_coding_gene	-1.12824	0.457474	0.00371697
acdh-2	WBGene00015894	protein_coding_gene	-1.14134	0.453338	0.000269724
F15E6.4	WBGene00017485	protein_coding_gene	-1.15691	0.448471	0.000641517
cyp-25A1	WBGene00007963	protein_coding_gene	-1.18595	0.439536	0.00411843
nspe-1	WBGene00012591	protein_coding_gene	-1.19344	0.437258	0.00481091
K09C4.5	WBGene00019550	protein_coding_gene	-1.28753	0.409652	0.000433729
vit-3	WBGene00006927	protein_coding_gene	-1.36738	0.387594	4.45406e-08
clec-50	WBGene00012253	protein_coding_gene	-1.40494	0.377634	1.50867e-07
plpp-1.2	WBGene00020895	protein_coding_gene	-1.55681	0.339902	1.91507e-08
lbp-8	WBGene00002260	protein_coding_gene	-1.95118	0.258605	2.39055e-06
H25K10.1	WBGene00010411	protein_coding_gene	-1.954	0.258099	7.42733e-06
gba-4	WBGene00021160	protein_coding_gene	-2.12248	0.229651	1.62733e-25

## Sheet: mab-5 e1751 DEGs
mab-5(e1751)-exclusive DEGs in response to S. epidermidis (vs. E. coli OP50)
Gene Name	Wormbase Gene ID	Type	log2Fold Change	Fold Change	Adjusted P-value
ilys-3	WBGene00016670	protein_coding_gene	3.89121	14.8379	6.15151e-21
lipl-1	WBGene00010062	protein_coding_gene	3.83545	14.2753	1.9659e-10
K05F6.10	WBGene00019421	protein_coding_gene	3.78614	13.7957	1.27452e-07
asm-3	WBGene00000213	protein_coding_gene	3.20021	9.1909	1.57772e-05
thn-1	WBGene00009213	protein_coding_gene	3.02503	8.13999	4.76958e-05
F49H6.5	WBGene00009908	protein_coding_gene	2.93546	7.65002	0.000318582
cyp-35A4	WBGene00016786	protein_coding_gene	2.86889	7.30502	1.51404e-10
ftn-1	WBGene00001500	protein_coding_gene	2.74033	6.68224	1.55144e-05
Y54G2A.37	WBGene00023484	protein_coding_gene	2.6761	6.39126	0.0055849
lipl-2	WBGene00009773	protein_coding_gene	2.59546	6.0438	0.000279388
hrg-3	WBGene00010256	protein_coding_gene	2.44168	5.43274	0.000687379
T16G1.7	WBGene00011801	protein_coding_gene	2.41273	5.32479	1.5174e-08
nlp-34	WBGene00015046	protein_coding_gene	2.40609	5.30035	0.00412414
best-5	WBGene00007404	protein_coding_gene	2.35857	5.12863	0.00636672
C08E3.13	WBGene00015605	protein_coding_gene	2.27921	4.85413	0.00334025
T07H8.11	WBGene00304201	protein_coding_gene	2.25065	4.75897	0.0069753
Y68A4A.13	WBGene00044212	protein_coding_gene	2.21179	4.63248	0.00369404
asah-1	WBGene00010769	protein_coding_gene	2.19919	4.5922	7.67476e-07
T07G12.5	WBGene00011596	protein_coding_gene	2.19884	4.59111	0.0468795
R10F2.4	WBGene00019995	protein_coding_gene	2.18065	4.53357	0.0498618
Y87G2A.16	WBGene00013602	protein_coding_gene	2.14272	4.41595	0.0026601
lmd-5	WBGene00020141	protein_coding_gene	2.13944	4.4059	0.0426772
EGAP9.3	WBGene00017151	protein_coding_gene	2.13829	4.4024	0.00828418
nspa-6	WBGene00044273	protein_coding_gene	2.09907	4.28434	0.0193179
W03F9.4	WBGene00021002	protein_coding_gene	2.09097	4.26033	2.55952e-06
mlt-11	WBGene00012186	protein_coding_gene	2.08654	4.24729	0.0433295
F48G7.8	WBGene00018619	protein_coding_gene	2.07425	4.21126	0.0453065
cdh-7	WBGene00000399	protein_coding_gene	2.04493	4.12654	0.0417055
Y41D4B.17	WBGene00021519	protein_coding_gene	2.04176	4.11747	0.0234887
clec-52	WBGene00015052	protein_coding_gene	1.97567	3.93311	0.00063941
F23B2.7	WBGene00009075	protein_coding_gene	1.92592	3.79979	0.0441051
T09E11.11	WBGene00011660	pseudogene	1.86512	3.64299	0.0492442
cyp-35A3	WBGene00019565	protein_coding_gene	1.84735	3.59839	0.000318582
C49C3.2	WBGene00008192	pseudogene	1.80249	3.48822	0.0428275
clec-206	WBGene00019089	protein_coding_gene	1.7787	3.43116	0.0108204
sdz-24	WBGene00019495	protein_coding_gene	1.77011	3.41079	0.030647
clp-8	WBGene00009695	protein_coding_gene	1.71273	3.27781	0.0257443
hmit-1.1	WBGene00013073	protein_coding_gene	1.70567	3.2618	0.0179774
cbs-2	WBGene00018783	protein_coding_gene	1.65884	3.15763	0.0441051
C32H11.4	WBGene00007867	protein_coding_gene	1.6585	3.15688	0.0146838
C09B9.4	WBGene00015629	protein_coding_gene	1.64941	3.13705	0.023583
F07C3.9	WBGene00017197	protein_coding_gene	1.61789	3.06926	0.015765
Y73F8A.20	WBGene00013526	protein_coding_gene	1.61298	3.05884	0.0372203
hrg-7	WBGene00007605	protein_coding_gene	1.60897	3.05034	1.34398e-05
spp-8	WBGene00004993	protein_coding_gene	1.5618	2.95222	0.00240565
hrg-1	WBGene00019830	protein_coding_gene	1.54456	2.91715	0.000318582
nhr-99	WBGene00003689	protein_coding_gene	1.54424	2.91651	0.0119091
F42A10.6	WBGene00018342	protein_coding_gene	1.48593	2.80098	0.00381306
acs-10	WBGene00007082	protein_coding_gene	1.47957	2.78866	0.0163729
nape-1	WBGene00021371	protein_coding_gene	1.46953	2.76932	0.0492442
ctg-2	WBGene00011756	protein_coding_gene	1.46315	2.75711	0.0309113
mth-2	WBGene00017947	protein_coding_gene	1.30841	2.47668	0.039393
pmp-4	WBGene00004061	protein_coding_gene	1.2167	2.32415	0.0492442
nep-17	WBGene00010070	protein_coding_gene	1.09292	2.13305	0.0201437
ZK185.5	WBGene00044481	protein_coding_gene	-1.20301	0.434368	0.0428275
gst-4	WBGene00001752	protein_coding_gene	-1.66878	0.31452	0.000286603
nit-1	WBGene00014206	protein_coding_gene	-1.67837	0.312434	0.0431722
F54D8.10	WBGene00284847	protein_coding_gene	-2.05321	0.240948	0.0384471
col-74	WBGene00000650	protein_coding_gene	-2.29746	0.203421	0.0358323
scav-5	WBGene00011076	protein_coding_gene	-2.53796	0.172186	1.70421e-07
spp-17	WBGene00005002	protein_coding_gene	-2.89116	0.134795	2.62536e-06
C17F4.7	WBGene00015913	protein_coding_gene	-3.32085	0.100075	1.0135e-09

## Sheet: DEGs common to N2 and e1751
Shared (N2&mab-5 e1751) DEGs in response to S. epidermidis (vs. OP50)
			N2			mab-5 e1751
Gene Name	Wormbase Gene ID	Type	log2Fold Change	Fold Change	Adjusted P-value	log2Fold Change	Fold Change	Adjusted P-value
T26H5.9	WBGene00044206	protein_coding_gene	2.83487	7.1348	2.15587e-19	2.41311	5.3262	1.32376e-05
lact-6	WBGene00007358	protein_coding_gene	2.59856	6.05683	2.55604e-13	5.20359	36.85	4.23505e-17
dod-22	WBGene00010125	protein_coding_gene	1.87727	3.67378	1.27636e-07	2.89008	7.41312	1.57121e-07
alg-4	WBGene00006449	protein_coding_gene	1.76194	3.39155	2.39831e-06	1.42141	2.67847	0.0498618
math-38	WBGene00020326	protein_coding_gene	1.74773	3.35829	3.63272e-06	2.69976	6.49696	2.55952e-06
scl-2	WBGene00009895	protein_coding_gene	1.6678	3.1773	5.67513e-06	1.9869	3.96384	0.0232311
F42A10.7	WBGene00018343	protein_coding_gene	1.65484	3.14888	1.75925e-06	3.04258	8.23962	3.32495e-06
clec-67	WBGene00018971	protein_coding_gene	1.62624	3.08708	8.8075e-06	2.52437	5.75323	0.000260785
Y38E10A.17	WBGene00012595	protein_coding_gene	1.57215	2.97347	3.86641e-05	1.29183	2.44838	0.0240994
ugt-15	WBGene00008097	protein_coding_gene	1.5385	2.90492	9.73512e-05	4.30782	19.8054	8.52353e-13
irg-4	WBGene00008584	protein_coding_gene	1.5349	2.89769	1.61731e-05	4.32516	20.0449	2.80899e-13
C32D5.6	WBGene00016314	protein_coding_gene	1.4289	2.69242	1.75755e-05	1.3944	2.62879	0.0311778
ctsa-4.1	WBGene00019605	protein_coding_gene	1.40758	2.65291	6.94416e-09	1.19832	2.29472	0.00663793
C50B6.7	WBGene00008220	protein_coding_gene	1.38328	2.60861	2.28748e-05	2.00595	4.01653	7.67476e-07
F36D1.7	WBGene00009466	protein_coding_gene	1.38114	2.60475	0.000434531	1.85466	3.61665	0.00381306
F10C2.3	WBGene00008644	protein_coding_gene	1.36642	2.57831	0.000378587	1.9216	3.78844	0.00147874
icmt-1	WBGene00017673	protein_coding_gene	1.31526	2.48848	0.00132278	2.15636	4.45789	0.0022478
tat-2	WBGene00019166	protein_coding_gene	1.30669	2.47373	8.99111e-06	1.52025	2.8684	0.0124615
fil-1	WBGene00011321	protein_coding_gene	1.30167	2.46515	0.000463646	2.35532	5.11709	0.00162477
F55G11.2	WBGene00010123	protein_coding_gene	1.30046	2.46307	0.000363336	1.71847	3.29088	0.00132216
F13H8.1	WBGene00017434	protein_coding_gene	1.17524	2.25831	0.00233911	1.52717	2.8822	0.0450973
F26A3.5	WBGene00009143	protein_coding_gene	1.16822	2.24734	0.00722588	1.59688	3.02489	0.0426772
clec-71	WBGene00021582	protein_coding_gene	1.13177	2.19128	0.00928154	2.14287	4.4164	7.9442e-05
pqm-1	WBGene00004096	protein_coding_gene	1.12033	2.17397	0.000389484	1.08654	2.12364	0.0376032
clec-60	WBGene00014046	protein_coding_gene	1.0801	2.11419	0.00207986	3.15095	8.88242	9.68828e-06
ZK1290.10	WBGene00022891	protein_coding_gene	1.076	2.10818	0.0156099	1.81928	3.52906	0.0426423
F20H11.4	WBGene00017647	protein_coding_gene	1.0674	2.09566	0.0102897	1.45807	2.74741	0.0358323
ptp-5.2	WBGene00013304	protein_coding_gene	1.04846	2.06832	0.0214184	1.58416	2.99832	0.0376234
asp-14	WBGene00019619	protein_coding_gene	1.00993	2.01382	0.00855355	1.70002	3.24905	0.000383092
asm-2	WBGene00000212	protein_coding_gene	1.00403	2.0056	0.00305125	1.85251	3.61129	0.00807936
sams-5	WBGene00006416	protein_coding_gene	1.00087	2.00121	0.0179627	1.40732	2.65244	0.0436607
Y51F10.7	WBGene00021768	protein_coding_gene	-1.04619	0.484246	0.00237716	-2.2564	0.209293	9.58581e-06
cyp-13A5	WBGene00011672	protein_coding_gene	-1.25503	0.418986	0.000616425	-1.6293	0.323244	0.000318582
ugt-63	WBGene00015449	protein_coding_gene	-1.39115	0.381261	4.79583e-05	-2.15566	0.224431	0.000318582
lipl-5	WBGene00022642	protein_coding_gene	-1.87444	0.272733	2.62864e-18	-1.55016	0.341473	0.00425196
clec-169	WBGene00009526	protein_coding_gene	-2.84945	0.138749	6.44771e-17	-2.24868	0.210416	0.00457175
clec-210	WBGene00022261	protein_coding_gene	-3.06173	0.119764	8.64551e-18	-2.7535	0.148291	1.32555e-05
pgp-1	WBGene00003995	protein_coding_gene	-3.67901	0.0780743	3.09263e-40	-2.8512	0.138581	8.76975e-16
