# Supplementary material for: The MAB-5/Hox family transcription factor is important for Caenorhabditis elegans innate immune response to Staphylococcus epidermidis infection
Source: G3 (Bethesda). 2024 Mar 13;14(5):jkae054. doi: 10.1093/g3journal/jkae054 (PMC11075571; doi:10.1093/g3journal/jkae054)
Supplement: jkae054_Supplementary_Data [file jkae054_supplementary_data.zip › Table_S7__Lists_of_differentially_expressed_genes_that_are_identified_in_either_N2_and_mab-5(e1751)_animals,_mab-5(e1239)_animals,_or_all_three_genotypes,_after_exposure_to_S._epidermidis_(vs._E._coli_G3-2024-404930.xlsx]

## Sheet: N2 DEGs
N2-exlcusive DEGs in response to S. epidermidis (vs. OP50)
Gene Name	Wormbase Gene ID	Type	log2Fold Change	Fold Change	Adjusted P-value
arf-1.1	WBGene00000190	protein_coding_gene	3.13902	8.80923	8.39328e-39
Y41C4A.32	WBGene00270321	protein_coding_gene	2.78419	6.88849	1.25526e-36
F22E5.6	WBGene00017705	protein_coding_gene	2.61636	6.13201	2.56689e-14
C25F9.11	WBGene00045411	protein_coding_gene	2.44601	5.44907	2.16743e-13
sdz-35	WBGene00022570	protein_coding_gene	2.39447	5.25783	3.71245e-10
Y37H2A.14	WBGene00045416	protein_coding_gene	1.93688	3.82877	5.32836e-10
nspa-3	WBGene00013888	protein_coding_gene	1.84553	3.59384	1.96368e-05
F53B2.8	WBGene00009957	protein_coding_gene	1.73436	3.32732	8.81987e-09
ZK896.1	WBGene00014132	protein_coding_gene	1.53828	2.90448	3.96865e-05
clec-70	WBGene00021581	protein_coding_gene	1.5379	2.90371	2.56178e-09
W02A2.9	WBGene00044280	protein_coding_gene	1.46479	2.76024	3.44014e-07
arl-7	WBGene00000191	pseudogene	1.4597	2.75051	0.000189384
pud-3	WBGene00017501	protein_coding_gene	1.34118	2.53358	0.000285122
cdr-4	WBGene00010470	protein_coding_gene	1.32624	2.50748	5.67495e-17
hrg-2	WBGene00010473	protein_coding_gene	1.30546	2.47162	0.000397064
C08E8.4	WBGene00007440	protein_coding_gene	1.20506	2.30547	0.00277055
fbxa-219	WBGene00044403	protein_coding_gene	1.18154	2.26819	0.0032296
ZC239.22	WBGene00194717	protein_coding_gene	1.18077	2.26698	0.00494833
R05G6.10	WBGene00019902	protein_coding_gene	1.16738	2.24604	0.000819379
F18G5.6	WBGene00017582	protein_coding_gene	1.16084	2.23588	0.000168805
C26E1.2	WBGene00007748	protein_coding_gene	1.15437	2.22587	0.0037909
ZC239.14	WBGene00022572	protein_coding_gene	1.15174	2.22182	0.0070686
fbxa-74	WBGene00021262	protein_coding_gene	1.13993	2.2037	2.85746e-05
M01G12.9	WBGene00010822	protein_coding_gene	1.12149	2.17572	0.000423884
F41C3.8	WBGene00018274	protein_coding_gene	1.1005	2.14429	0.00397032
M01A8.1	WBGene00010795	protein_coding_gene	1.0911	2.13036	0.00726093
F14H12.8	WBGene00017475	protein_coding_gene	1.09068	2.12975	0.0156927
F37A8.5	WBGene00009503	protein_coding_gene	1.0895	2.128	0.00904897
B0205.13	WBGene00044644	protein_coding_gene	1.08845	2.12645	1.13083e-05
fbxa-21	WBGene00022487	protein_coding_gene	1.0862	2.12314	0.0118304
C50B8.4	WBGene00008226	protein_coding_gene	1.07612	2.10836	0.0159936
ugt-18	WBGene00013900	protein_coding_gene	1.07273	2.1034	0.0118713
Y53F4B.45	WBGene00044728	ncRNA_gene	1.06987	2.09924	0.00374545
clec-72	WBGene00021583	protein_coding_gene	1.06869	2.09753	0.00631901
F01D5.1	WBGene00008492	protein_coding_gene	1.05356	2.07564	0.00449192
nipa-1	WBGene00021820	protein_coding_gene	1.03613	2.05072	4.18928e-05
C25F9.12	WBGene00045412	protein_coding_gene	1.03447	2.04837	0.0170568
C12D5.9	WBGene00015710	protein_coding_gene	1.03267	2.04581	0.00277055
unk-1	WBGene00016407	protein_coding_gene	1.03069	2.043	0.0112128
tbb-6	WBGene00006539	protein_coding_gene	1.03022	2.04234	0.00858921
catp-7	WBGene00022010	protein_coding_gene	1.02278	2.03183	0.00594959
drh-2	WBGene00001091	pseudogene	1.01983	2.02768	4.07779e-05
ugt-54	WBGene00012013	protein_coding_gene	1.01744	2.02432	0.0121229
F09C3.2	WBGene00008610	protein_coding_gene	1.009	2.01252	0.000690161
F28B4.3	WBGene00017892	protein_coding_gene	1.00142	2.00197	0.000130166
elo-6	WBGene00001244	protein_coding_gene	-1.00392	0.498643	0.00584067
nspe-7	WBGene00012593	protein_coding_gene	-1.01227	0.495765	0.0146988
vit-4	WBGene00006928	protein_coding_gene	-1.01922	0.493383	1.29273e-05
cest-4	WBGene00015930	protein_coding_gene	-1.03112	0.489329	0.000134113
vit-1	WBGene00006925	protein_coding_gene	-1.04885	0.483353	6.90185e-07
nspe-1	WBGene00012591	protein_coding_gene	-1.19344	0.437258	0.00481091
H25K10.1	WBGene00010411	protein_coding_gene	-1.954	0.258099	7.42733e-06

## Sheet: mab-5 e1751 DEGs
mab-5 e1751-exclusive DEGs in response to S. epidermidis (vs. OP50)
Gene Name	Wormbase Gene ID	Type	log2Fold Change	Fold Change	Adjusted P-value
best-5	WBGene00007404	protein_coding_gene	2.35857	5.12863	0.00636672
T07H8.11	WBGene00304201	protein_coding_gene	2.25065	4.75897	0.0069753
Y68A4A.13	WBGene00044212	protein_coding_gene	2.21179	4.63248	0.00369404
T07G12.5	WBGene00011596	protein_coding_gene	2.19884	4.59111	0.0468795
R10F2.4	WBGene00019995	protein_coding_gene	2.18065	4.53357	0.0498618
EGAP9.3	WBGene00017151	protein_coding_gene	2.13829	4.4024	0.00828418
nspa-6	WBGene00044273	protein_coding_gene	2.09907	4.28434	0.0193179
mlt-11	WBGene00012186	protein_coding_gene	2.08654	4.24729	0.0433295
clec-52	WBGene00015052	protein_coding_gene	1.97567	3.93311	0.00063941
T09E11.11	WBGene00011660	pseudogene	1.86512	3.64299	0.0492442
F07C3.9	WBGene00017197	protein_coding_gene	1.61789	3.06926	0.015765
spp-8	WBGene00004993	protein_coding_gene	1.5618	2.95222	0.00240565
nhr-99	WBGene00003689	protein_coding_gene	1.54424	2.91651	0.0119091
F42A10.6	WBGene00018342	protein_coding_gene	1.48593	2.80098	0.00381306
nape-1	WBGene00021371	protein_coding_gene	1.46953	2.76932	0.0492442
ctg-2	WBGene00011756	protein_coding_gene	1.46315	2.75711	0.0309113
ZK185.5	WBGene00044481	protein_coding_gene	-1.20301	0.434368	0.0428275
nit-1	WBGene00014206	protein_coding_gene	-1.67837	0.312434	0.0431722
F54D8.10	WBGene00284847	protein_coding_gene	-2.05321	0.240948	0.0384471
spp-17	WBGene00005002	protein_coding_gene	-2.89116	0.134795	2.62536e-06

## Sheet: mab-5 e1239 DEGs
mab-5 e1239-exclusive DEGs in response to S. epidermidis (vs. OP50)
Gene Name	Wormbase Gene ID	Type	log2Fold Change	Fold Change	Adjusted P-value
H20J04.1	WBGene00019216	protein_coding_gene	4.69155	25.8402	9.86866e-15
F26D2.10	WBGene00009149	protein_coding_gene	4.57755	23.8769	1.21341e-30
C18E9.8	WBGene00007688	protein_coding_gene	4.51863	22.9215	5.27346e-45
K06H7.8	WBGene00019459	protein_coding_gene	4.50527	22.7103	1.79963e-21
C31H1.1	WBGene00016286	protein_coding_gene	4.5048	22.7029	1.63277e-27
W03D8.10	WBGene00020991	pseudogene	4.50263	22.6687	3.1645e-30
C09D4.3	WBGene00015634	protein_coding_gene	4.49632	22.5697	5.63147e-49
Y69A2AR.23	WBGene00022094	protein_coding_gene	4.48517	22.396	2.20225e-10
abu-7	WBGene00000030	protein_coding_gene	4.48342	22.3689	7.05148e-48
K07F5.6	WBGene00010634	protein_coding_gene	4.47701	22.2697	9.03205e-15
moa-1	WBGene00020116	protein_coding_gene	4.46996	22.1611	6.58436e-48
F36G9.13	WBGene00009489	protein_coding_gene	4.445	21.781	7.67766e-12
Y39B6A.25	WBGene00012684	protein_coding_gene	4.43901	21.6908	1.41298e-18
C36H8.1	WBGene00007987	protein_coding_gene	4.43703	21.661	1.03709e-89
clec-117	WBGene00015193	protein_coding_gene	4.43625	21.6494	3.04517e-18
kin-26	WBGene00002208	protein_coding_gene	4.43521	21.6337	2.64445e-13
Y57A10B.7	WBGene00013279	protein_coding_gene	4.42427	21.4703	8.24566e-16
clec-153	WBGene00008660	protein_coding_gene	4.41552	21.3404	5.98025e-23
try-7	WBGene00006625	protein_coding_gene	4.4024	21.1472	7.11548e-17
T27A3.5	WBGene00020841	protein_coding_gene	4.40046	21.1188	3.20102e-68
clec-152	WBGene00008658	pseudogene	4.37917	20.8096	4.06251e-14
R06B10.1	WBGene00019912	pseudogene	4.32902	20.0985	2.84919e-45
pph-2	WBGene00004084	protein_coding_gene	4.32585	20.0544	1.28736e-12
Y116A8C.38	WBGene00013811	protein_coding_gene	4.32248	20.0077	1.25109e-07
msd-3	WBGene00009684	protein_coding_gene	4.29716	19.6595	1.13277e-07
C18H2.5	WBGene00015992	protein_coding_gene	4.29067	19.5713	3.95232e-20
C45G9.4	WBGene00016675	protein_coding_gene	4.28417	19.4834	7.19829e-24
F07D3.3	WBGene00008556	protein_coding_gene	4.28131	19.4448	7.96267e-09
pqn-2	WBGene00004098	protein_coding_gene	4.27654	19.3806	3.61282e-40
R102.10	WBGene00011297	protein_coding_gene	4.27446	19.3526	6.14088e-25
C09B9.7	WBGene00015630	protein_coding_gene	4.27271	19.3291	1.50413e-24
T21G5.1	WBGene00020659	protein_coding_gene	4.26779	19.2634	9.15234e-27
Y116A8C.23	WBGene00013800	protein_coding_gene	4.26003	19.16	5.99828e-22
R102.3	WBGene00011290	protein_coding_gene	4.25019	19.0298	8.90663e-08
wht-5	WBGene00008950	protein_coding_gene	4.23109	18.7795	8.04406e-29
wago-10	WBGene00020707	protein_coding_gene	4.22357	18.6819	4.73416e-40
abu-1	WBGene00000024	protein_coding_gene	4.21899	18.6227	4.06901e-58
Y57G11A.2	WBGene00013290	protein_coding_gene	4.19275	18.287	2.54519e-180
ZK783.6	WBGene00044448	protein_coding_gene	4.1827	18.1602	2.1242e-17
his-70	WBGene00001944	protein_coding_gene	4.18254	18.1581	6.837e-24
abu-6	WBGene00000029	protein_coding_gene	4.16343	17.9191	1.60051e-43
snf-4	WBGene00004903	pseudogene	4.15038	17.7578	2.14378e-12
F23B12.1	WBGene00009079	protein_coding_gene	4.14569	17.7002	1.12586e-22
H06I04.5	WBGene00019169	protein_coding_gene	4.13855	17.6127	2.71817e-34
F55F8.7	WBGene00018895	protein_coding_gene	4.11632	17.3435	2.78948e-36
C28D4.5	WBGene00007793	protein_coding_gene	4.104	17.196	1.56275e-36
B0393.4	WBGene00007169	protein_coding_gene	4.10308	17.185	6.26058e-26
F31E8.5	WBGene00017955	protein_coding_gene	4.09831	17.1283	1.72836e-44
ZK1307.3	WBGene00014246	protein_coding_gene	4.09825	17.1276	2.92096e-15
F56F4.3	WBGene00018980	protein_coding_gene	4.09419	17.0795	4.17462e-11
msrp-3	WBGene00018497	protein_coding_gene	4.08972	17.0266	1.13263e-18
F33D11.2	WBGene00018001	protein_coding_gene	4.08653	16.989	5.45238e-15
F32B4.2	WBGene00009313	protein_coding_gene	4.07926	16.9037	8.2336e-40
T08H10.3	WBGene00020370	protein_coding_gene	4.07754	16.8835	1.9117e-17
T25B9.6	WBGene00012012	protein_coding_gene	4.07152	16.8131	2.58436e-37
C14A4.13	WBGene00007563	protein_coding_gene	4.06987	16.7939	4.1547e-21
basl-1	WBGene00015467	protein_coding_gene	4.06296	16.7137	3.01498e-35
Y69E1A.8	WBGene00013478	protein_coding_gene	4.06018	16.6816	1.7341e-19
F36D3.5	WBGene00009471	protein_coding_gene	4.05986	16.6778	2.12535e-28
F38E1.3	WBGene00018178	protein_coding_gene	4.0577	16.6529	8.21618e-13
K03H1.9	WBGene00010544	protein_coding_gene	4.05508	16.6226	4.68699e-12
rnh-1.1	WBGene00022888	protein_coding_gene	4.0331	16.3713	6.74667e-51
R08C7.5	WBGene00019949	protein_coding_gene	4.03179	16.3565	3.00968e-31
F14F7.4	WBGene00008811	protein_coding_gene	4.02561	16.2865	1.46952e-27
T28B8.4	WBGene00012115	protein_coding_gene	4.02415	16.2701	1.56059e-23
C38C10.3	WBGene00008001	protein_coding_gene	4.00498	16.0554	1.02549e-16
basl-2	WBGene00017392	pseudogene	3.99488	15.9433	1.94676e-08
ZK1053.2	WBGene00014197	protein_coding_gene	3.99406	15.9342	3.16254e-28
C01G5.4	WBGene00015306	protein_coding_gene	3.99048	15.8948	7.82014e-23
C07E3.4	WBGene00007415	protein_coding_gene	3.98809	15.8684	1.9628e-19
ptp-5.3	WBGene00021207	protein_coding_gene	3.98176	15.799	7.91254e-29
C04E6.4	WBGene00015421	protein_coding_gene	3.98174	15.7987	2.39106e-08
Y39B6A.30	WBGene00012689	protein_coding_gene	3.97337	15.7074	4.74544e-45
acdh-5	WBGene00016491	protein_coding_gene	3.95799	15.5408	6.95821e-30
B0207.1	WBGene00015026	protein_coding_gene	3.95452	15.5035	3.94311e-15
hdl-2	WBGene00006409	protein_coding_gene	3.95359	15.4935	1.76526e-29
F22B3.8	WBGene00009039	protein_coding_gene	3.9499	15.4539	1.3839e-14
scrm-7	WBGene00013052	protein_coding_gene	3.94061	15.3547	4.2382e-16
spe-8	WBGene00004962	protein_coding_gene	3.93413	15.286	4.80781e-27
F38H4.4	WBGene00009548	protein_coding_gene	3.93235	15.2671	1.08238e-40
T22C1.8	WBGene00011918	protein_coding_gene	3.92591	15.1991	9.99143e-57
T05D4.5	WBGene00011478	protein_coding_gene	3.92452	15.1845	1.1553e-32
Y53C12A.8	WBGene00044158	protein_coding_gene	3.91999	15.1369	4.40469e-11
F37A8.1	WBGene00009501	protein_coding_gene	3.91763	15.1121	4.8552e-16
F56H1.3	WBGene00018994	protein_coding_gene	3.91572	15.0921	1.57573e-11
F26B1.5	WBGene00017817	protein_coding_gene	3.91484	15.0829	3.90585e-08
ZK484.7	WBGene00022753	protein_coding_gene	3.91176	15.0507	1.78879e-23
T09F5.10	WBGene00011669	protein_coding_gene	3.9091	15.0229	2.00601e-21
lips-6	WBGene00014009	protein_coding_gene	3.9082	15.0137	5.79403e-24
W01B6.5	WBGene00012172	protein_coding_gene	3.89865	14.9146	1.75902e-23
Y106G6A.4	WBGene00013696	protein_coding_gene	3.89733	14.9009	4.52943e-59
C49C8.1	WBGene00016765	protein_coding_gene	3.89071	14.8327	3.96818e-15
spch-1	WBGene00007307	protein_coding_gene	3.88382	14.762	1.27873e-133
snf-2	WBGene00004901	protein_coding_gene	3.88334	14.7571	1.31676e-22
elo-7	WBGene00001245	protein_coding_gene	3.88307	14.7544	2.53796e-19
C17H12.5	WBGene00015931	protein_coding_gene	3.88265	14.75	6.17157e-39
T16G12.7	WBGene00011808	protein_coding_gene	3.88078	14.731	4.05536e-22
ZK616.65	WBGene00235383	protein_coding_gene	3.87855	14.7082	9.75128e-21
T06C10.3	WBGene00020289	protein_coding_gene	3.86487	14.5694	2.1628e-27
ZK930.4	WBGene00014154	protein_coding_gene	3.862	14.5404	6.3355e-21
ZK856.18	WBGene00194912	protein_coding_gene	3.85845	14.5047	4.79613e-24
dhhc-13	WBGene00019257	protein_coding_gene	3.85733	14.4935	5.05334e-16
nep-13	WBGene00018196	protein_coding_gene	3.85574	14.4775	2.70219e-22
T23F11.2	WBGene00011954	protein_coding_gene	3.85356	14.4556	1.31507e-36
Y59E9AL.2	WBGene00043743	protein_coding_gene	3.85121	14.4322	1.7112e-46
M70.1	WBGene00019783	protein_coding_gene	3.84991	14.4191	1.12398e-22
F58A6.5	WBGene00019024	protein_coding_gene	3.84075	14.3279	6.72144e-22
comp-1	WBGene00018158	protein_coding_gene	3.83533	14.2742	1.25157e-28
T28B8.6	WBGene00044122	protein_coding_gene	3.83401	14.2611	9.62613e-17
T10E9.4	WBGene00020414	protein_coding_gene	3.83212	14.2424	3.0837e-116
nep-5	WBGene00017393	protein_coding_gene	3.83158	14.237	6.05656e-12
Y69A2AR.19	WBGene00022090	protein_coding_gene	3.8298	14.2196	1.19992e-103
ZK1248.5	WBGene00022876	protein_coding_gene	3.82892	14.2108	1.98924e-29
Y67A10A.3	WBGene00013452	protein_coding_gene	3.82782	14.2001	2.45714e-18
F58E6.5	WBGene00010254	protein_coding_gene	3.82254	14.1481	5.99806e-62
F21F3.2	WBGene00017672	protein_coding_gene	3.82233	14.1461	3.49246e-24
F26F2.10	WBGene00138719	protein_coding_gene	3.81483	14.0728	9.7635e-09
W03G9.5	WBGene00021016	protein_coding_gene	3.81258	14.0508	4.66425e-12
Y4C6A.68	WBGene00235281	pseudogene	3.80888	14.0148	1.27631e-09
K11C4.1	WBGene00019642	protein_coding_gene	3.80409	13.9684	9.10775e-33
F07E5.8	WBGene00017213	protein_coding_gene	3.80139	13.9423	5.19101e-12
ZK354.7	WBGene00022708	protein_coding_gene	3.79895	13.9187	1.31798e-31
F58F12.3	WBGene00019063	protein_coding_gene	3.79035	13.836	7.93711e-15
pfk-1.2	WBGene00008230	protein_coding_gene	3.78797	13.8132	1.92318e-25
spe-4	WBGene00004958	protein_coding_gene	3.77775	13.7157	6.47873e-36
F36H1.3	WBGene00009492	protein_coding_gene	3.77661	13.7048	6.32331e-19
BE10.1	WBGene00007209	protein_coding_gene	3.77492	13.6888	1.38651e-24
F36H12.10	WBGene00018124	protein_coding_gene	3.76321	13.5781	1.97864e-06
msp-71	WBGene00003460	pseudogene	3.76253	13.5717	4.67535e-18
C29E4.14	WBGene00044634	protein_coding_gene	3.76224	13.569	7.92848e-13
ZC581.10	WBGene00195178	protein_coding_gene	3.76062	13.5538	6.96026e-16
C33H5.16	WBGene00016382	protein_coding_gene	3.75959	13.5441	2.95899e-18
D1014.13	WBGene00303233	protein_coding_gene	3.7586	13.5348	1.76442e-08
C54D10.4	WBGene00008299	protein_coding_gene	3.75619	13.5122	1.23361e-18
C10G11.8	WBGene00015688	protein_coding_gene	3.75599	13.5103	5.1847e-119
F07F6.1	WBGene00017215	protein_coding_gene	3.75295	13.4819	5.40075e-36
ZK1251.5	WBGene00014996	pseudogene	3.75092	13.4629	6.78493e-17
clx-1	WBGene00000551	protein_coding_gene	3.74288	13.3881	1.33529e-07
R03D7.8	WBGene00010992	protein_coding_gene	3.74262	13.3857	4.47453e-21
F58G1.3	WBGene00010265	protein_coding_gene	3.74113	13.3719	1.76198e-51
C25G4.8	WBGene00007735	protein_coding_gene	3.7402	13.3633	1.23933e-13
F59A6.4	WBGene00019086	protein_coding_gene	3.73789	13.3419	2.50767e-37
C50F7.3	WBGene00016843	protein_coding_gene	3.73446	13.3102	1.4359e-14
Y50E8A.6	WBGene00013049	protein_coding_gene	3.73003	13.2694	2.71151e-07
K06A1.2	WBGene00019425	protein_coding_gene	3.72647	13.2367	9.24252e-15
F35E2.10	WBGene00044270	pseudogene	3.72644	13.2364	2.37066e-11
gipc-1	WBGene00016440	protein_coding_gene	3.72534	13.2263	2.51583e-133
Y69A2AR.8	WBGene00022079	pseudogene	3.72526	13.2256	4.2918e-32
M05B5.3	WBGene00010871	protein_coding_gene	3.71279	13.1118	2.84085e-26
C50F2.5	WBGene00016839	protein_coding_gene	3.71111	13.0965	4.71848e-26
B0379.2	WBGene00007156	protein_coding_gene	3.70783	13.0668	6.46462e-36
F10C1.23	WBGene00271819	protein_coding_gene	3.70667	13.0563	3.3634e-18
T02E1.7	WBGene00011379	protein_coding_gene	3.70667	13.0562	2.27757e-26
ttr-12	WBGene00009759	protein_coding_gene	3.70456	13.0372	2.25614e-22
R01H2.2	WBGene00019810	protein_coding_gene	3.70454	13.037	2.02151e-16
msp-77	WBGene00003464	protein_coding_gene	3.70439	13.0356	4.31317e-64
C50E10.2	WBGene00016826	protein_coding_gene	3.70202	13.0142	3.97575e-14
F42A9.3	WBGene00018332	protein_coding_gene	3.69822	12.98	4.43736e-12
B0205.10	WBGene00015024	protein_coding_gene	3.6974	12.9726	1.53971e-100
F37A8.2	WBGene00009502	protein_coding_gene	3.69055	12.9112	1.28384e-19
Y49F6B.8	WBGene00021720	protein_coding_gene	3.68633	12.8735	6.35594e-24
C17F3.3	WBGene00015908	protein_coding_gene	3.68559	12.8669	3.66368e-27
F36A2.11	WBGene00009458	protein_coding_gene	3.68531	12.8644	1.1359e-17
C06C6.6	WBGene00007380	pseudogene	3.67945	12.8122	3.05782e-07
C27D8.1	WBGene00007777	protein_coding_gene	3.67796	12.799	5.86917e-46
C38D9.5	WBGene00008013	pseudogene	3.66678	12.7002	5.97473e-11
F54F12.1	WBGene00010072	protein_coding_gene	3.66326	12.6693	5.07101e-38
scrm-8	WBGene00019530	protein_coding_gene	3.6601	12.6415	1.653e-19
F21A3.4	WBGene00008994	protein_coding_gene	3.65307	12.5801	3.73876e-12
B0207.11	WBGene00015034	protein_coding_gene	3.65203	12.5711	3.52052e-12
AC7.3	WBGene00014997	protein_coding_gene	3.6518	12.569	4.81161e-06
R08A2.2	WBGene00011133	protein_coding_gene	3.65056	12.5583	1.23895e-18
dpy-5	WBGene00001067	protein_coding_gene	3.64912	12.5457	5.29298e-96
fbxa-196	WBGene00020265	protein_coding_gene	3.64901	12.5448	1.61374e-14
E01G4.6	WBGene00008448	protein_coding_gene	3.64833	12.5388	7.7771e-168
paf-1	WBGene00003906	protein_coding_gene	3.64803	12.5362	8.15548e-09
nep-23	WBGene00013785	protein_coding_gene	3.64467	12.507	1.76276e-27
gmeb-3	WBGene00008092	protein_coding_gene	3.6405	12.4709	1.02111e-08
spch-3	WBGene00020840	protein_coding_gene	3.63918	12.4595	1.68032e-121
ZK1225.4	WBGene00014238	protein_coding_gene	3.63433	12.4177	1.68677e-37
ZC376.8	WBGene00013879	protein_coding_gene	3.63259	12.4028	4.04236e-26
R148.7	WBGene00020105	protein_coding_gene	3.62366	12.3263	4.60944e-31
wht-4	WBGene00017179	protein_coding_gene	3.62178	12.3102	1.12702e-29
K07A1.4	WBGene00010611	protein_coding_gene	3.62031	12.2977	4.00628e-31
F17C8.7	WBGene00008912	protein_coding_gene	3.61481	12.2509	1.11442e-33
F48G7.5	WBGene00018616	protein_coding_gene	3.6144	12.2474	7.14097e-29
F40G12.10	WBGene00009605	protein_coding_gene	3.608	12.1932	1.17907e-28
Y71G12B.22	WBGene00022157	protein_coding_gene	3.60649	12.1804	1.93305e-23
nspb-1	WBGene00018170	protein_coding_gene	3.60245	12.1463	4.32367e-13
Y69A2AR.14	WBGene00022085	pseudogene	3.60079	12.1324	9.86866e-15
K09F6.3	WBGene00019586	protein_coding_gene	3.59793	12.1084	1.92e-65
F44D12.6	WBGene00009683	protein_coding_gene	3.59633	12.0949	4.44061e-15
snb-6	WBGene00044062	protein_coding_gene	3.59353	12.0714	5.07061e-12
M05B5.1	WBGene00010869	protein_coding_gene	3.59323	12.0689	5.25184e-33
marc-2	WBGene00008433	protein_coding_gene	3.59156	12.055	6.90504e-17
F42A9.7	WBGene00018336	protein_coding_gene	3.59014	12.0432	5.68924e-32
ZC477.7	WBGene00022621	protein_coding_gene	3.58957	12.0384	4.45495e-47
clec-236	WBGene00013495	pseudogene	3.58818	12.0268	5.52151e-13
C35E7.10	WBGene00016462	protein_coding_gene	3.58113	11.9681	1.11044e-47
T08G3.7	WBGene00011619	pseudogene	3.57769	11.9396	2.69199e-14
Y43F8C.5	WBGene00012827	protein_coding_gene	3.57719	11.9355	6.25635e-33
F46A9.1	WBGene00009754	protein_coding_gene	3.57664	11.931	8.09344e-21
klp-17	WBGene00002227	protein_coding_gene	3.57422	11.9109	2.56363e-27
fbxa-155	WBGene00007323	protein_coding_gene	3.57238	11.8958	7.1229e-12
C48B6.4	WBGene00016742	protein_coding_gene	3.57139	11.8877	1.25646e-24
fis-1	WBGene00001424	protein_coding_gene	3.57032	11.8788	4.35103e-16
C54G4.3	WBGene00008313	protein_coding_gene	3.56733	11.8542	7.57652e-23
irld-14	WBGene00011322	protein_coding_gene	3.56724	11.8535	1.27614e-17
ZK892.5	WBGene00014129	protein_coding_gene	3.56604	11.8437	1.25705e-25
K09E4.1	WBGene00010719	protein_coding_gene	3.56336	11.8217	1.25052e-45
M02B1.4	WBGene00010829	protein_coding_gene	3.56126	11.8044	3.12552e-21
ZK1053.6	WBGene00014201	protein_coding_gene	3.55209	11.7296	8.44233e-12
F40H6.1	WBGene00018253	protein_coding_gene	3.54743	11.6918	3.19322e-25
ins-37	WBGene00002120	protein_coding_gene	3.5467	11.6859	1.61806e-27
W03G1.2	WBGene00021010	protein_coding_gene	3.54328	11.6582	1.50183e-16
ZC581.7	WBGene00022634	protein_coding_gene	3.54047	11.6356	8.43967e-23
ssq-4	WBGene00006053	protein_coding_gene	3.53779	11.614	2.701e-107
C55B7.10	WBGene00016946	protein_coding_gene	3.53777	11.6138	1.89144e-15
H08M01.1	WBGene00010373	protein_coding_gene	3.53369	11.581	9.71834e-26
ZK546.7	WBGene00022763	pseudogene	3.53324	11.5774	1.44658e-07
Y57G11C.48	WBGene00013337	protein_coding_gene	3.5306	11.5563	8.7433e-07
C47E8.10	WBGene00044216	pseudogene	3.52987	11.5504	3.03792e-08
F32B5.1	WBGene00017975	protein_coding_gene	3.52556	11.5159	2.03803e-34
msp-19	WBGene00003426	protein_coding_gene	3.52501	11.5116	5.72967e-70
C06A1.7	WBGene00044235	protein_coding_gene	3.5233	11.4979	9.09904e-07
C47E12.10	WBGene00008153	protein_coding_gene	3.51796	11.4554	6.17582e-12
ZK596.2	WBGene00014007	protein_coding_gene	3.51476	11.43	1.21474e-29
F09C12.8	WBGene00017279	protein_coding_gene	3.51354	11.4204	1.04925e-39
Y4C6A.1	WBGene00021151	pseudogene	3.51209	11.4089	2.09236e-15
C38C3.8	WBGene00016516	pseudogene	3.51204	11.4085	1.66047e-12
F35E2.5	WBGene00009412	protein_coding_gene	3.50714	11.3699	8.03823e-12
F53C3.1	WBGene00018745	protein_coding_gene	3.50688	11.3678	4.49841e-14
F46A9.2	WBGene00009755	protein_coding_gene	3.50638	11.3639	2.17919e-16
B0252.5	WBGene00015089	protein_coding_gene	3.50548	11.3567	2.29517e-26
C31H1.5	WBGene00016288	protein_coding_gene	3.50451	11.3491	6.0695e-36
irld-1	WBGene00044529	protein_coding_gene	3.50381	11.3437	7.13062e-20
K08E4.7	WBGene00045036	protein_coding_gene	3.4961	11.2832	1.70828e-11
K09C6.8	WBGene00019562	protein_coding_gene	3.49468	11.2721	1.07856e-12
col-130	WBGene00000704	protein_coding_gene	3.48905	11.2281	1.17722e-107
ttbk-4	WBGene00012169	protein_coding_gene	3.4869	11.2115	3.48889e-39
C09B9.2	WBGene00015627	protein_coding_gene	3.48595	11.204	4.68977e-37
ZK945.6	WBGene00014168	protein_coding_gene	3.48552	11.2007	1.1061e-12
ZK354.3	WBGene00022706	protein_coding_gene	3.48261	11.1782	2.21264e-46
ZK354.2	WBGene00022705	protein_coding_gene	3.48107	11.1662	2.40038e-54
C15H7.3	WBGene00007610	protein_coding_gene	3.47911	11.151	2.61941e-33
F21H7.5	WBGene00009031	protein_coding_gene	3.47893	11.1497	7.6568e-78
C04G2.9	WBGene00007308	protein_coding_gene	3.47789	11.1416	2.14542e-119
ttr-9	WBGene00007888	protein_coding_gene	3.47357	11.1083	4.2597e-09
F59C6.3	WBGene00010324	protein_coding_gene	3.47276	11.1021	1.26991e-09
Y37E3.19	WBGene00044810	protein_coding_gene	3.47073	11.0865	1.59115e-13
C48E7.7	WBGene00016752	protein_coding_gene	3.47049	11.0846	4.01426e-28
scrm-5	WBGene00019531	protein_coding_gene	3.46763	11.0627	5.58578e-29
K08F4.5	WBGene00010679	protein_coding_gene	3.46619	11.0516	1.64262e-33
F01D4.3	WBGene00008487	pseudogene	3.46488	11.0416	1.0773e-13
C18A3.7	WBGene00015944	protein_coding_gene	3.46446	11.0384	8.28993e-16
R08A2.1	WBGene00011132	protein_coding_gene	3.45809	10.9898	3.46726e-37
C01G12.13	WBGene00044333	protein_coding_gene	3.45566	10.9713	4.43101e-11
F01G10.5	WBGene00008508	protein_coding_gene	3.45546	10.9697	4.82338e-26
B0207.7	WBGene00015030	protein_coding_gene	3.45364	10.9559	6.56249e-18
F13A7.7	WBGene00008725	protein_coding_gene	3.45052	10.9322	8.49405e-13
F40F9.3	WBGene00009581	protein_coding_gene	3.44883	10.9195	3.259e-29
W01B6.6	WBGene00012173	protein_coding_gene	3.44651	10.9019	9.59531e-13
mpz-6	WBGene00013085	protein_coding_gene	3.44417	10.8843	9.48035e-13
nep-10	WBGene00017555	protein_coding_gene	3.44272	10.8733	2.2725e-14
T16A1.2	WBGene00020533	protein_coding_gene	3.4417	10.8656	3.35503e-09
F44F4.10	WBGene00009705	protein_coding_gene	3.44127	10.8624	1.54611e-18
Y39B6A.18	WBGene00012679	pseudogene	3.44008	10.8534	1.88775e-11
Y39G10AR.15	WBGene00021471	protein_coding_gene	3.43881	10.8439	6.26876e-24
F27E5.3	WBGene00009193	protein_coding_gene	3.43868	10.8429	1.63486e-21
col-138	WBGene00000711	protein_coding_gene	3.43645	10.8262	2.21331e-127
C25A8.2	WBGene00016083	protein_coding_gene	3.43308	10.8009	2.01946e-16
C54G4.2	WBGene00008312	protein_coding_gene	3.43296	10.8	2.52403e-21
oac-50	WBGene00020864	protein_coding_gene	3.4325	10.7966	5.42542e-11
T22B3.3	WBGene00011911	protein_coding_gene	3.43136	10.788	3.57257e-40
clec-119	WBGene00018575	protein_coding_gene	3.42601	10.7481	3.41957e-32
C43E11.5	WBGene00016605	protein_coding_gene	3.42371	10.731	1.23314e-26
dpy-4	WBGene00001066	protein_coding_gene	3.42253	10.7222	9.83333e-111
F21C3.7	WBGene00077548	protein_coding_gene	3.42252	10.7222	2.77117e-10
Y43C5B.2	WBGene00012785	protein_coding_gene	3.42249	10.7219	7.22996e-14
F54B3.2	WBGene00010014	protein_coding_gene	3.42156	10.715	2.61428e-08
Y69F12A.1	WBGene00022102	protein_coding_gene	3.41649	10.6774	1.04454e-12
F36H12.5	WBGene00018121	protein_coding_gene	3.4146	10.6634	8.03173e-31
F10C1.3	WBGene00017325	protein_coding_gene	3.41375	10.6571	1.49049e-17
acs-15	WBGene00019920	protein_coding_gene	3.41342	10.6547	3.35131e-16
bli-1	WBGene00000251	protein_coding_gene	3.41105	10.6372	6.48207e-45
scrm-6	WBGene00009753	protein_coding_gene	3.41076	10.6351	2.66192e-16
C08F11.10	WBGene00007457	protein_coding_gene	3.41043	10.6327	5.61792e-26
F36A4.4	WBGene00018083	protein_coding_gene	3.40916	10.6233	3.71846e-25
C04F12.6	WBGene00007300	pseudogene	3.40753	10.6113	2.88935e-08
rmd-6	WBGene00020070	protein_coding_gene	3.40626	10.602	2.20182e-14
Y46G5A.22	WBGene00012912	protein_coding_gene	3.40618	10.6014	1.02922e-26
Y18D10A.21	WBGene00012486	protein_coding_gene	3.40209	10.5713	7.26413e-14
ttbk-2	WBGene00018122	protein_coding_gene	3.39116	10.4916	1.1988e-18
uggt-2	WBGene00009178	protein_coding_gene	3.39086	10.4894	3.56617e-18
F27C1.3	WBGene00017853	protein_coding_gene	3.39037	10.4859	1.33723e-14
ZK1225.5	WBGene00014239	protein_coding_gene	3.38989	10.4823	4.42469e-10
F27C1.1	WBGene00017851	protein_coding_gene	3.38715	10.4624	2.85774e-79
T28C6.5	WBGene00012120	protein_coding_gene	3.38548	10.4503	8.3772e-15
R13H9.5	WBGene00020071	protein_coding_gene	3.38238	10.4279	4.00238e-16
spe-49	WBGene00019667	protein_coding_gene	3.38196	10.4249	1.60797e-10
T23F6.3	WBGene00011951	protein_coding_gene	3.37909	10.4041	1.69273e-41
F36D3.16	WBGene00219326	protein_coding_gene	3.37886	10.4025	7.16565e-18
sfxn-1.3	WBGene00012402	protein_coding_gene	3.37804	10.3966	4.09269e-09
wrt-8	WBGene00006954	protein_coding_gene	3.37646	10.3852	2.92777e-19
jmjd-1.1	WBGene00005013	protein_coding_gene	3.37611	10.3827	1.56986e-17
dct-9	WBGene00021006	protein_coding_gene	3.37428	10.3695	5.7808e-17
C28F5.4	WBGene00016185	protein_coding_gene	3.36868	10.3294	2.03901e-06
tag-344	WBGene00015230	protein_coding_gene	3.36805	10.3248	4.54813e-15
rol-1	WBGene00004394	protein_coding_gene	3.36654	10.3141	5.6522e-86
T04A8.13	WBGene00011414	protein_coding_gene	3.36342	10.2918	3.90848e-20
C10H11.7	WBGene00015696	protein_coding_gene	3.36183	10.2804	9.40934e-15
T22A3.6	WBGene00011909	protein_coding_gene	3.36059	10.2716	2.40709e-07
Y6E2A.10	WBGene00050915	protein_coding_gene	3.35954	10.2641	9.86866e-15
ZK945.7	WBGene00014169	protein_coding_gene	3.35836	10.2557	3.10393e-49
Y41C4A.7	WBGene00012754	protein_coding_gene	3.35781	10.2518	6.27514e-10
K09G1.2	WBGene00010728	protein_coding_gene	3.35725	10.2479	9.70437e-16
ZK945.8	WBGene00014170	protein_coding_gene	3.35315	10.2188	2.30465e-06
K04C2.8	WBGene00044312	protein_coding_gene	3.35156	10.2075	2.58565e-16
C53D6.10	WBGene00023424	protein_coding_gene	3.34871	10.1874	5.55221e-20
W04E12.4	WBGene00012249	protein_coding_gene	3.3486	10.1866	1.20516e-14
C09H5.7	WBGene00015661	protein_coding_gene	3.34774	10.1805	6.57994e-11
ssq-2	WBGene00006051	protein_coding_gene	3.33989	10.1253	2.7517e-101
C28D4.7	WBGene00007794	protein_coding_gene	3.33722	10.1066	1.47342e-29
ZC477.10	WBGene00022622	pseudogene	3.33581	10.0967	2.35258e-07
tbx-34	WBGene00006553	protein_coding_gene	3.33273	10.0751	1.7751e-23
C34D4.2	WBGene00016398	protein_coding_gene	3.33191	10.0694	1.31446e-26
C28D4.4	WBGene00007792	protein_coding_gene	3.33136	10.0656	1.10219e-08
col-168	WBGene00000741	protein_coding_gene	3.33056	10.06	1.48897e-30
Y22D7AR.12	WBGene00021265	pseudogene	3.33021	10.0576	8.73865e-22
ZK262.4	WBGene00013951	protein_coding_gene	3.32805	10.0425	2.95411e-06
spe-17	WBGene00004971	protein_coding_gene	3.32787	10.0412	3.08667e-09
Y48G1C.5	WBGene00021678	protein_coding_gene	3.32716	10.0363	1.02137e-23
C02G6.2	WBGene00015360	protein_coding_gene	3.3266	10.0325	1.04224e-09
Y51H7C.13	WBGene00021791	protein_coding_gene	3.32642	10.0312	2.27903e-72
F35C11.2	WBGene00009401	protein_coding_gene	3.32624	10.0299	1.349e-12
Y47D3A.31	WBGene00012937	protein_coding_gene	3.3258	10.0269	1.95809e-30
nspd-10	WBGene00020860	protein_coding_gene	3.32434	10.0167	2.73052e-50
F28A10.1	WBGene00017869	protein_coding_gene	3.32385	10.0133	2.35482e-05
F38A5.6	WBGene00018163	protein_coding_gene	3.32272	10.0055	2.92473e-14
T08G11.2	WBGene00044684	protein_coding_gene	3.31944	9.98275	3.48468e-24
Y106G6D.3	WBGene00013700	protein_coding_gene	3.31865	9.97733	2.94852e-26
decr-1.2	WBGene00012177	protein_coding_gene	3.3142	9.94659	3.64626e-25
D2024.1	WBGene00017050	protein_coding_gene	3.31283	9.93715	1.15377e-07
ZC190.8	WBGene00022542	protein_coding_gene	3.31107	9.92501	2.49763e-08
T11F8.4	WBGene00020435	protein_coding_gene	3.30861	9.90814	2.62601e-20
Y59E9AL.5	WBGene00021995	pseudogene	3.30764	9.90144	1.12239e-09
Y52D5A.2	WBGene00021793	protein_coding_gene	3.30554	9.88702	2.90502e-08
grd-2	WBGene00001691	protein_coding_gene	3.30448	9.87981	8.68866e-12
Y50E8A.10	WBGene00013053	protein_coding_gene	3.30281	9.86838	5.809e-15
R04B5.1	WBGene00011001	protein_coding_gene	3.30198	9.8627	3.27973e-06
bgnt-1.4	WBGene00015982	protein_coding_gene	3.29847	9.8387	2.63283e-05
F36H12.4	WBGene00018120	protein_coding_gene	3.29817	9.83665	1.45293e-16
F44G4.5	WBGene00009714	protein_coding_gene	3.29714	9.82962	3.00217e-14
C25A8.5	WBGene00016085	protein_coding_gene	3.29599	9.82184	4.88322e-24
best-12	WBGene00008821	protein_coding_gene	3.29393	9.80778	9.00431e-09
col-63	WBGene00000639	protein_coding_gene	3.29196	9.79442	1.43898e-88
C18H2.3	WBGene00015990	pseudogene	3.28833	9.76981	1.3898e-08
K09C6.2	WBGene00019556	protein_coding_gene	3.2861	9.75473	1.2125e-16
Y52D5A.1	WBGene00021792	pseudogene	3.28526	9.74905	1.39077e-07
ZK849.1	WBGene00014100	protein_coding_gene	3.28081	9.71899	1.09825e-12
clec-151	WBGene00008659	protein_coding_gene	3.27959	9.71078	4.16449e-27
msp-63	WBGene00003456	protein_coding_gene	3.27908	9.70734	9.3331e-11
sqt-1	WBGene00005016	protein_coding_gene	3.27874	9.70509	1.02174e-87
C01G5.3	WBGene00015305	protein_coding_gene	3.27618	9.68788	1.34333e-13
F55D12.6	WBGene00010114	protein_coding_gene	3.27607	9.68715	2.48162e-26
ZK180.6	WBGene00022680	protein_coding_gene	3.27599	9.68659	1.04336e-73
Y47G6A.15	WBGene00021641	protein_coding_gene	3.27047	9.64959	6.3359e-81
cnnm-5	WBGene00011260	protein_coding_gene	3.26784	9.63203	2.30271e-12
cysl-4	WBGene00019096	protein_coding_gene	3.26601	9.61983	1.80688e-09
msp-56	WBGene00003449	protein_coding_gene	3.26358	9.60364	1.16229e-41
Y51B9A.5	WBGene00013087	protein_coding_gene	3.26356	9.60351	4.02072e-13
elo-8	WBGene00001246	protein_coding_gene	3.26348	9.60297	1.92569e-26
F42G4.2	WBGene00009641	protein_coding_gene	3.2634	9.60243	6.97136e-29
Y106G6G.1	WBGene00013710	protein_coding_gene	3.26223	9.59464	3.09838e-23
F57F4.1	WBGene00019015	protein_coding_gene	3.25759	9.56383	6.78185e-29
H32C10.1	WBGene00019255	protein_coding_gene	3.25551	9.55006	1.43648e-17
C35A5.4	WBGene00007948	protein_coding_gene	3.25481	9.54541	5.91697e-14
Y38F1A.7	WBGene00012609	protein_coding_gene	3.2538	9.53877	2.46452e-08
R10D12.10	WBGene00011191	protein_coding_gene	3.253	9.53344	5.82913e-18
Y39B6A.31	WBGene00012690	pseudogene	3.24927	9.50881	8.69155e-12
W03D8.5	WBGene00020987	protein_coding_gene	3.24832	9.50259	8.55517e-20
D1081.12	WBGene00086554	protein_coding_gene	3.24746	9.49691	4.1547e-21
R07E5.15	WBGene00011120	protein_coding_gene	3.24567	9.48515	6.99473e-30
abt-1	WBGene00000019	protein_coding_gene	3.2455	9.48406	8.2852e-17
ZC412.5	WBGene00013886	protein_coding_gene	3.24509	9.48131	1.39204e-12
B0361.11	WBGene00015165	protein_coding_gene	3.24256	9.46475	9.70593e-08
sfxn-1.2	WBGene00009513	protein_coding_gene	3.24103	9.45472	1.46665e-13
C32D5.4	WBGene00016312	protein_coding_gene	3.24025	9.44959	1.22742e-17
R12E2.7	WBGene00020033	protein_coding_gene	3.23822	9.43632	1.29326e-45
T20B6.2	WBGene00020598	protein_coding_gene	3.23756	9.43198	3.88906e-05
C32E12.1	WBGene00016327	protein_coding_gene	3.23709	9.42893	2.99684e-34
rol-6	WBGene00004397	protein_coding_gene	3.23619	9.42299	2.10639e-47
Y54E2A.5	WBGene00013190	protein_coding_gene	3.23281	9.40099	7.50249e-11
F56D6.14	WBGene00044476	protein_coding_gene	3.22585	9.35574	7.51486e-06
ZK688.10	WBGene00044447	protein_coding_gene	3.22289	9.33655	3.97397e-26
F54D1.1	WBGene00010046	protein_coding_gene	3.22251	9.33412	1.86219e-26
col-169	WBGene00000742	protein_coding_gene	3.22231	9.33282	1.61579e-29
Y53F4B.11	WBGene00013158	protein_coding_gene	3.21986	9.31695	1.28878e-21
K07E12.2	WBGene00019501	protein_coding_gene	3.21955	9.31496	1.73346e-09
C47A4.3	WBGene00008124	protein_coding_gene	3.2195	9.31464	1.09825e-12
M7.7	WBGene00010883	protein_coding_gene	3.2182	9.30624	8.97747e-13
C10G11.1	WBGene00015685	protein_coding_gene	3.2112	9.26123	4.51226e-05
ZK783.3	WBGene00022818	pseudogene	3.21086	9.25905	4.9204e-07
col-17	WBGene00000606	protein_coding_gene	3.21039	9.256	9.42042e-62
cdc-25.4	WBGene00000389	protein_coding_gene	3.20919	9.2483	1.90162e-09
Y116A8C.24	WBGene00013801	protein_coding_gene	3.20734	9.23647	1.84067e-08
T05F1.8	WBGene00011493	protein_coding_gene	3.20654	9.23136	1.29555e-32
Y67A6A.1	WBGene00013449	protein_coding_gene	3.20589	9.22715	2.80944e-19
F47G6.3	WBGene00018580	protein_coding_gene	3.20531	9.22345	6.2937e-14
Y51H4A.935	WBGene00194647	protein_coding_gene	3.20248	9.20538	2.96775e-06
col-77	WBGene00000653	protein_coding_gene	3.20152	9.19926	7.14438e-84
Y54G2A.15	WBGene00021880	protein_coding_gene	3.20137	9.19832	2.93672e-15
ZC250.5	WBGene00045306	protein_coding_gene	3.2011	9.19661	1.85067e-11
dpy-13	WBGene00001074	protein_coding_gene	3.19985	9.18861	4.42971e-111
T06E4.9	WBGene00011536	protein_coding_gene	3.19579	9.16283	2.23398e-33
C08F11.14	WBGene00007461	pseudogene	3.19578	9.16275	1.51069e-13
Y59E9AR.1	WBGene00021997	protein_coding_gene	3.19343	9.14782	1.4102e-06
C18H7.7	WBGene00015997	protein_coding_gene	3.19162	9.13639	1.12551e-16
W04E12.5	WBGene00012250	protein_coding_gene	3.19157	9.13602	7.21308e-09
K06A4.6	WBGene00010596	protein_coding_gene	3.18713	9.10796	3.05582e-06
M117.4	WBGene00010920	protein_coding_gene	3.18682	9.10603	2.22788e-18
T25B9.2	WBGene00012008	protein_coding_gene	3.18607	9.10126	5.0096e-05
C25D7.16	WBGene00050940	protein_coding_gene	3.18585	9.09992	1.58854e-08
ZK858.8	WBGene00014121	protein_coding_gene	3.18412	9.08897	3.52463e-20
col-175	WBGene00000748	protein_coding_gene	3.18274	9.08031	2.48547e-72
C01G10.1	WBGene00007230	protein_coding_gene	3.1806	9.06683	7.53899e-14
ferl-1	WBGene00020262	protein_coding_gene	3.18032	9.06511	4.72175e-05
ipla-4	WBGene00017026	protein_coding_gene	3.17957	9.06035	5.19631e-26
R09E10.2	WBGene00011172	protein_coding_gene	3.17946	9.05967	2.7462e-11
msp-113	WBGene00003468	protein_coding_gene	3.17877	9.05536	7.06832e-20
F35B3.4	WBGene00018031	protein_coding_gene	3.17873	9.05508	9.35552e-33
C55C3.4	WBGene00016954	protein_coding_gene	3.17727	9.04592	6.55971e-19
C47A4.5	WBGene00008125	protein_coding_gene	3.17717	9.04528	2.24409e-11
best-10	WBGene00008185	protein_coding_gene	3.17679	9.04291	6.17517e-08
col-161	WBGene00000734	protein_coding_gene	3.17665	9.04203	4.4727e-68
ZK616.61	WBGene00194816	protein_coding_gene	3.17655	9.04143	8.0252e-24
C17G10.3	WBGene00015917	protein_coding_gene	3.17536	9.03398	1.54274e-16
F55C5.2	WBGene00010092	pseudogene	3.1736	9.02293	8.23081e-20
C50F4.10	WBGene00008235	protein_coding_gene	3.17244	9.01573	3.35277e-22
K09B11.5	WBGene00010712	protein_coding_gene	3.17097	9.00652	5.33465e-21
F02E9.3	WBGene00008529	protein_coding_gene	3.17089	9.00603	5.81539e-24
M04G7.2	WBGene00019773	protein_coding_gene	3.16963	8.99818	2.54886e-12
Y43C5A.4	WBGene00012784	protein_coding_gene	3.16944	8.99698	4.03301e-13
linc-36	WBGene00219694	lincRNA_gene	3.16853	8.99131	6.97976e-06
F36H12.9	WBGene00018123	protein_coding_gene	3.16645	8.97835	1.24639e-05
kin-21	WBGene00002204	protein_coding_gene	3.16614	8.97641	1.86569e-12
ZK970.8	WBGene00014174	protein_coding_gene	3.16478	8.96796	4.46738e-12
F13E9.5	WBGene00008754	protein_coding_gene	3.15549	8.9104	7.29297e-12
acl-13	WBGene00008581	protein_coding_gene	3.15223	8.89027	1.62874e-16
irld-4	WBGene00008772	protein_coding_gene	3.15215	8.88978	6.22807e-09
T04F3.3	WBGene00011438	protein_coding_gene	3.14674	8.85654	2.28466e-17
Y38H8A.4	WBGene00012638	protein_coding_gene	3.14531	8.84773	7.63697e-25
Y57G11C.5	WBGene00013303	protein_coding_gene	3.14305	8.83391	5.5898e-30
K02E11.10	WBGene00044109	protein_coding_gene	3.14222	8.82882	8.03773e-59
F49E11.7	WBGene00009893	protein_coding_gene	3.13602	8.79094	2.23088e-09
K07A3.3	WBGene00019461	protein_coding_gene	3.13601	8.79088	9.88564e-18
Y37F4.5	WBGene00021386	protein_coding_gene	3.13233	8.76853	8.80773e-16
nspb-6	WBGene00019152	protein_coding_gene	3.1254	8.72649	8.30296e-14
fbxa-202	WBGene00020890	protein_coding_gene	3.12517	8.72508	2.82226e-15
C38C6.5	WBGene00007998	protein_coding_gene	3.12331	8.71385	6.60669e-05
mps-3	WBGene00020282	protein_coding_gene	3.12229	8.70772	2.66192e-16
H27M09.5	WBGene00019248	protein_coding_gene	3.12128	8.7016	2.36958e-13
nspb-4	WBGene00018167	protein_coding_gene	3.12085	8.69902	2.30465e-06
ZK418.2	WBGene00022732	protein_coding_gene	3.12046	8.69665	5.40409e-23
C50D2.3	WBGene00016807	protein_coding_gene	3.11987	8.6931	3.68249e-09
Y57G11C.23	WBGene00013318	protein_coding_gene	3.11956	8.69125	2.08165e-12
F21D9.2	WBGene00009016	protein_coding_gene	3.11933	8.68986	2.09069e-18
C56C10.6	WBGene00016963	protein_coding_gene	3.11835	8.68393	6.08911e-12
T05B4.14	WBGene00194894	protein_coding_gene	3.11736	8.678	1.13548e-10
C46E10.1	WBGene00016707	protein_coding_gene	3.11588	8.66909	3.1792e-22
C05C12.5	WBGene00007337	protein_coding_gene	3.11534	8.66587	2.66922e-25
oac-19	WBGene00009413	protein_coding_gene	3.11429	8.65951	2.00397e-11
T06E4.8	WBGene00011535	protein_coding_gene	3.11375	8.65632	7.91254e-29
K03H1.12	WBGene00010547	protein_coding_gene	3.10925	8.62931	1.55713e-14
irld-18	WBGene00013299	protein_coding_gene	3.10774	8.62031	2.3463e-11
F36D4.1	WBGene00018087	protein_coding_gene	3.10614	8.61077	2.17476e-07
C47E8.1	WBGene00008141	protein_coding_gene	3.10582	8.60886	3.50383e-09
ZK622.1	WBGene00022780	protein_coding_gene	3.10431	8.59985	2.56849e-14
E03A3.1	WBGene00014728	pseudogene	3.10353	8.59519	5.62216e-07
F55A11.11	WBGene00010082	protein_coding_gene	3.1021	8.58665	1.19841e-29
T10B11.4	WBGene00020400	protein_coding_gene	3.10128	8.58182	1.00316e-05
Y71G12B.3	WBGene00022143	protein_coding_gene	3.09974	8.57263	1.46504e-13
C18G1.9	WBGene00015987	protein_coding_gene	3.09968	8.57227	4.96224e-22
C28D4.8	WBGene00007795	protein_coding_gene	3.09871	8.56654	1.42116e-08
F33D11.7	WBGene00018004	protein_coding_gene	3.0975	8.55935	6.71403e-19
Y37E11B.9	WBGene00021380	pseudogene	3.09625	8.55195	8.34292e-05
dhhc-12	WBGene00010323	protein_coding_gene	3.09576	8.54903	8.75234e-13
T16G1.13	WBGene00194787	protein_coding_gene	3.0949	8.54395	9.99433e-11
best-11	WBGene00008186	protein_coding_gene	3.09487	8.54373	6.28954e-08
W03A5.1	WBGene00020966	protein_coding_gene	3.08966	8.51293	4.87179e-14
col-125	WBGene00000699	protein_coding_gene	3.08648	8.49419	4.76172e-87
mpz-3	WBGene00017559	protein_coding_gene	3.08557	8.48885	2.35769e-17
B0244.9	WBGene00015084	protein_coding_gene	3.08321	8.47498	4.21662e-18
R13A1.3	WBGene00020042	protein_coding_gene	3.08297	8.47357	4.78266e-09
B0041.1	WBGene00015006	protein_coding_gene	3.08265	8.47169	2.60342e-06
F36A4.2	WBGene00018081	protein_coding_gene	3.08011	8.45681	1.54432e-14
nep-20	WBGene00020293	protein_coding_gene	3.07763	8.44226	1.3328e-13
col-49	WBGene00000626	protein_coding_gene	3.07425	8.42253	7.93684e-84
Y59H11AM.4	WBGene00022008	protein_coding_gene	3.07135	8.40559	2.86527e-08
F56B3.6	WBGene00018930	protein_coding_gene	3.07131	8.40537	1.56393e-44
ZK512.8	WBGene00013987	protein_coding_gene	3.07062	8.40136	2.68314e-26
K07H8.5	WBGene00019506	protein_coding_gene	3.06857	8.3894	8.39297e-14
Y47G6A.26	WBGene00021650	protein_coding_gene	3.06759	8.38369	1.85868e-21
F26A1.3	WBGene00017802	protein_coding_gene	3.06733	8.38222	5.60685e-16
C23G10.1	WBGene00016010	protein_coding_gene	3.06682	8.37926	3.15055e-14
Y66D12A.3	WBGene00013429	protein_coding_gene	3.06621	8.37567	3.87268e-22
F01D5.7	WBGene00008497	protein_coding_gene	3.06126	8.34704	7.35611e-05
C34F11.2	WBGene00016414	protein_coding_gene	3.06084	8.34461	4.59738e-19
fbxa-125	WBGene00015229	protein_coding_gene	3.06043	8.34219	1.88981e-08
tsp-19	WBGene00006645	protein_coding_gene	3.06011	8.34038	1.20779e-08
nspb-8	WBGene00007250	protein_coding_gene	3.06009	8.34026	6.90005e-18
R07C3.17	WBGene00269346	ncRNA_gene	3.05962	8.3375	1.4598e-06
fbxa-223	WBGene00022630	pseudogene	3.0591	8.33454	3.05493e-06
F59A6.2	WBGene00019084	protein_coding_gene	3.05874	8.33246	1.11369e-09
F25H5.7	WBGene00009129	protein_coding_gene	3.05578	8.31535	1.83587e-20
Y105C5B.11	WBGene00013651	protein_coding_gene	3.05534	8.31286	4.52888e-11
Y66A7A.9	WBGene00194864	protein_coding_gene	3.05289	8.29871	1.34836e-08
best-25	WBGene00014102	protein_coding_gene	3.05275	8.2979	2.09586e-10
C15H11.1	WBGene00007613	protein_coding_gene	3.05131	8.28962	7.50683e-19
F36A2.12	WBGene00009459	protein_coding_gene	3.04744	8.26746	1.37833e-17
Y51H4A.13	WBGene00013107	protein_coding_gene	3.04507	8.25384	9.52292e-15
dot-1.3	WBGene00012302	protein_coding_gene	3.0433	8.24374	4.4625e-07
F36H12.14	WBGene00018127	pseudogene	3.04096	8.23036	2.84937e-12
T22C1.9	WBGene00011919	protein_coding_gene	3.04014	8.22574	3.14022e-20
Y105C5B.17	WBGene00013656	protein_coding_gene	3.03944	8.22173	1.74732e-12
F54C1.8	WBGene00018792	protein_coding_gene	3.03792	8.21306	7.19911e-10
ZK892.3	WBGene00014127	protein_coding_gene	3.03543	8.1989	1.58774e-06
C46H11.6	WBGene00016730	protein_coding_gene	3.03505	8.19675	2.69867e-09
C06C6.8	WBGene00007382	protein_coding_gene	3.0344	8.19306	1.02393e-05
msrp-1	WBGene00017978	protein_coding_gene	3.03429	8.1924	2.47323e-30
T02B11.9	WBGene00044777	protein_coding_gene	3.03232	8.18125	3.97632e-12
K07F5.8	WBGene00010636	protein_coding_gene	3.0306	8.1715	7.48279e-09
C28C12.11	WBGene00016181	protein_coding_gene	3.03027	8.16963	3.47956e-22
W03D8.1	WBGene00020984	protein_coding_gene	3.03007	8.1685	9.77021e-08
ZK809.1	WBGene00014085	protein_coding_gene	3.02902	8.16254	2.64619e-12
dylt-3	WBGene00011469	protein_coding_gene	3.02856	8.15995	0.000105538
D1081.3	WBGene00008381	protein_coding_gene	3.02836	8.1588	4.84429e-07
C09D4.9	WBGene00206357	protein_coding_gene	3.02786	8.15602	4.2311e-08
Y32G9A.3	WBGene00021302	protein_coding_gene	3.02703	8.15132	0.000103443
nspb-12	WBGene00017305	protein_coding_gene	3.02598	8.14537	2.74748e-18
H04J21.1	WBGene00019150	protein_coding_gene	3.01904	8.10628	3.38715e-14
oac-23	WBGene00018143	protein_coding_gene	3.01675	8.09342	8.30613e-09
C08G5.3	WBGene00015616	pseudogene	3.01658	8.09244	5.84542e-10
nep-6	WBGene00017550	protein_coding_gene	3.01654	8.09224	7.89945e-16
C03B8.3	WBGene00015386	protein_coding_gene	3.01634	8.0911	4.37808e-15
F46F5.14	WBGene00018505	protein_coding_gene	3.0146	8.08139	2.14592e-06
F10D11.5	WBGene00008651	protein_coding_gene	3.01281	8.07136	1.69067e-18
K07F5.17	WBGene00045180	protein_coding_gene	3.01026	8.05707	0.000107996
Y41C4A.18	WBGene00012761	protein_coding_gene	3.0058	8.03225	4.62255e-10
C27B7.6	WBGene00007763	protein_coding_gene	3.00373	8.02069	4.39798e-17
C16D2.1	WBGene00007633	protein_coding_gene	3.00009	8.00052	5.63096e-10
C43G2.3	WBGene00016612	protein_coding_gene	2.99987	7.99929	3.36733e-17
C06A6.7	WBGene00015511	protein_coding_gene	2.99962	7.99791	1.65758e-12
oac-9	WBGene00016753	protein_coding_gene	2.99541	7.97457	3.83812e-17
H12I13.1	WBGene00019190	protein_coding_gene	2.99465	7.97038	1.35268e-05
C15H7.4	WBGene00007611	protein_coding_gene	2.99445	7.9693	6.47539e-09
Y73F8A.14	WBGene00013523	protein_coding_gene	2.9933	7.96291	1.50463e-06
F25F2.1	WBGene00009115	protein_coding_gene	2.99064	7.94829	8.90465e-28
H12D21.5	WBGene00010381	protein_coding_gene	2.99049	7.94744	4.98874e-07
F18A1.1	WBGene00017545	protein_coding_gene	2.99018	7.94571	4.09543e-08
Y18H1A.15	WBGene00044434	protein_coding_gene	2.98953	7.94213	4.22847e-12
peel-1	WBGene00077563	protein_coding_gene	2.98799	7.93368	1.00964e-08
tag-314	WBGene00008871	protein_coding_gene	2.98736	7.93022	4.57691e-11
K10H10.7	WBGene00010763	protein_coding_gene	2.98725	7.9296	2.6316e-08
F49F1.12	WBGene00018652	protein_coding_gene	2.98256	7.90387	7.06975e-09
Y38H8A.2	WBGene00012636	protein_coding_gene	2.9765	7.87076	6.35042e-08
Y39A1A.2	WBGene00012642	protein_coding_gene	2.97587	7.86733	1.59986e-10
best-6	WBGene00015628	protein_coding_gene	2.97423	7.85835	0.000128893
T03F6.8	WBGene00044229	pseudogene	2.97348	7.85428	4.6189e-07
D1081.11	WBGene00050879	protein_coding_gene	2.97107	7.8412	1.55154e-05
B0280.11	WBGene00015106	protein_coding_gene	2.97073	7.83935	3.6626e-15
ZK973.4	WBGene00022833	protein_coding_gene	2.96677	7.81783	4.35124e-05
K01D12.15	WBGene00010474	protein_coding_gene	2.96642	7.81595	5.62953e-17
AH6.3	WBGene00007081	protein_coding_gene	2.96506	7.8086	4.11617e-15
C15H7.2	WBGene00014678	pseudogene	2.96504	7.80849	3.51993e-06
ZK616.8	WBGene00022778	protein_coding_gene	2.96143	7.78897	1.43262e-09
T20H4.2	WBGene00020635	protein_coding_gene	2.96047	7.7838	8.49977e-14
ZK795.2	WBGene00014082	protein_coding_gene	2.95801	7.77053	3.33134e-25
F54H5.5	WBGene00018841	protein_coding_gene	2.95677	7.76385	3.13263e-16
irld-3	WBGene00017175	protein_coding_gene	2.95253	7.74106	2.40571e-18
Y71F9AL.2	WBGene00022108	protein_coding_gene	2.95214	7.73896	2.03381e-23
cyn-2	WBGene00000878	protein_coding_gene	2.95205	7.73846	5.12283e-68
Y62E10A.3	WBGene00013374	protein_coding_gene	2.95102	7.73295	8.54184e-06
C01G10.14	WBGene00007239	protein_coding_gene	2.95025	7.72882	7.58782e-07
C01G12.9	WBGene00007249	protein_coding_gene	2.94967	7.72571	1.42885e-12
C14A4.8	WBGene00007559	protein_coding_gene	2.94816	7.71762	1.7955e-08
C36F7.5	WBGene00007986	protein_coding_gene	2.94777	7.71553	5.36147e-16
Y119C1B.1	WBGene00022467	protein_coding_gene	2.94748	7.71403	5.40667e-19
ZK84.5	WBGene00022652	protein_coding_gene	2.94458	7.69853	6.14397e-10
fipr-8	WBGene00007537	protein_coding_gene	2.94256	7.68773	5.29965e-10
F30A10.12	WBGene00009269	protein_coding_gene	2.94133	7.68121	2.27157e-12
ZK353.4	WBGene00022700	protein_coding_gene	2.94114	7.6802	6.01244e-10
Y55B1AR.4	WBGene00021908	protein_coding_gene	2.93721	7.6593	1.69902e-11
dao-4	WBGene00000930	protein_coding_gene	2.93657	7.65588	7.53682e-12
D1022.9	WBGene00044300	protein_coding_gene	2.93412	7.64291	3.31482e-12
C10C6.3	WBGene00007512	protein_coding_gene	2.93246	7.63408	3.77599e-14
F46F5.11	WBGene00018502	protein_coding_gene	2.93233	7.63343	7.4406e-07
C30H6.5	WBGene00007823	protein_coding_gene	2.93077	7.62518	6.00419e-13
D2062.1	WBGene00017055	protein_coding_gene	2.92938	7.61781	3.78336e-11
F44D12.11	WBGene00014375	pseudogene	2.92665	7.6034	3.03513e-07
K08H2.5	WBGene00010692	protein_coding_gene	2.92603	7.60018	3.1286e-08
F26A1.4	WBGene00017803	protein_coding_gene	2.92515	7.59552	2.00421e-12
oac-27	WBGene00009609	protein_coding_gene	2.92497	7.59459	2.20609e-05
K09D9.11	WBGene00019568	pseudogene	2.92219	7.57995	2.96735e-07
B0524.4	WBGene00015243	protein_coding_gene	2.9219	7.57841	3.01425e-06
B0524.5	WBGene00015244	protein_coding_gene	2.92182	7.57802	3.06519e-08
C06E8.5	WBGene00015544	protein_coding_gene	2.9203	7.57002	8.27516e-17
T25B9.4	WBGene00012010	protein_coding_gene	2.91653	7.55028	6.01343e-10
F38H4.6	WBGene00009550	protein_coding_gene	2.91627	7.5489	2.37376e-08
D2062.4	WBGene00017056	protein_coding_gene	2.91571	7.54601	1.24925e-11
C06G4.4	WBGene00015558	protein_coding_gene	2.91285	7.53104	1.68567e-10
pqn-63	WBGene00004146	protein_coding_gene	2.9119	7.5261	7.03779e-25
frk-1	WBGene00001487	protein_coding_gene	2.91133	7.52313	1.86554e-17
scl-23	WBGene00015246	protein_coding_gene	2.91052	7.5189	1.68567e-10
Y37E11AR.7	WBGene00021373	protein_coding_gene	2.90757	7.50353	1.52015e-06
M02G9.4	WBGene00194935	protein_coding_gene	2.90679	7.49945	2.63283e-05
B0218.5	WBGene00015049	protein_coding_gene	2.90662	7.49861	7.55753e-13
C34G6.3	WBGene00016420	protein_coding_gene	2.90556	7.49308	3.65216e-15
F42C5.5	WBGene00018347	protein_coding_gene	2.90383	7.48413	1.30255e-14
ZC581.2	WBGene00022632	protein_coding_gene	2.90136	7.47129	4.17774e-13
C04E6.5	WBGene00015422	protein_coding_gene	2.89446	7.43566	7.21851e-12
Y57G7A.5	WBGene00021968	protein_coding_gene	2.89203	7.42314	3.36733e-17
T02H6.7	WBGene00020177	protein_coding_gene	2.88917	7.40843	4.06495e-07
K12C11.5	WBGene00044896	protein_coding_gene	2.88833	7.40412	6.04054e-06
B0025.5	WBGene00194700	protein_coding_gene	2.88739	7.3993	9.63359e-25
hdl-1	WBGene00001839	protein_coding_gene	2.88724	7.39854	9.99296e-19
F53B6.7	WBGene00009962	protein_coding_gene	2.88548	7.38953	1.16784e-14
K08F8.5	WBGene00010682	protein_coding_gene	2.88459	7.38496	4.91917e-14
clec-155	WBGene00011405	pseudogene	2.88425	7.38322	1.45286e-06
nep-9	WBGene00017554	protein_coding_gene	2.88373	7.38053	5.05036e-09
nas-1	WBGene00003520	protein_coding_gene	2.87802	7.35139	1.50088e-09
ZK546.3	WBGene00022760	pseudogene	2.87606	7.34144	4.1138e-18
B0496.6	WBGene00015215	protein_coding_gene	2.87488	7.33541	4.42433e-06
W01B6.4	WBGene00012171	protein_coding_gene	2.87485	7.33526	1.64516e-05
C01B10.44	WBGene00194839	protein_coding_gene	2.87339	7.32786	0.000243885
C04F12.12	WBGene00077685	protein_coding_gene	2.87248	7.32323	2.37043e-10
F56F3.4	WBGene00010155	protein_coding_gene	2.87241	7.32288	9.12712e-19
K07A1.5	WBGene00010612	protein_coding_gene	2.87204	7.32102	7.44918e-28
C04G2.5	WBGene00007306	protein_coding_gene	2.86895	7.30531	4.60098e-09
F36F12.7	WBGene00018098	protein_coding_gene	2.8667	7.29395	3.12312e-07
F57H12.5	WBGene00019020	protein_coding_gene	2.86583	7.28956	3.48268e-17
ZK666.8	WBGene00014048	protein_coding_gene	2.86291	7.27481	5.4848e-07
Y53F4B.24	WBGene00013170	protein_coding_gene	2.85979	7.2591	4.07401e-11
nspa-5	WBGene00013887	protein_coding_gene	2.85961	7.25819	2.87303e-13
nspa-4	WBGene00044272	protein_coding_gene	2.85438	7.23193	4.50213e-05
Y39G8C.2	WBGene00012731	protein_coding_gene	2.85431	7.23159	1.46891e-10
F56D6.22	WBGene00235359	protein_coding_gene	2.85304	7.2252	1.31539e-06
Y65B4A.9	WBGene00022032	protein_coding_gene	2.85266	7.22332	1.90481e-15
Y69E1A.4	WBGene00013476	protein_coding_gene	2.85122	7.21612	5.26293e-08
R09E10.1	WBGene00011171	protein_coding_gene	2.8467	7.19355	2.83604e-20
T13F3.8	WBGene00044205	protein_coding_gene	2.84519	7.18603	1.70305e-22
ora-1	WBGene00003879	protein_coding_gene	2.84472	7.18366	1.26157e-15
Y43F8C.9	WBGene00012831	protein_coding_gene	2.84465	7.1833	1.91879e-15
ZC477.2	WBGene00022617	protein_coding_gene	2.84167	7.16849	4.13582e-09
F48F5.2	WBGene00009846	pseudogene	2.84166	7.16843	5.38434e-27
C45B11.8	WBGene00077699	protein_coding_gene	2.84054	7.16287	1.30695e-05
R07C3.13	WBGene00019929	protein_coding_gene	2.84023	7.16135	6.18459e-12
F11G11.14	WBGene00044384	protein_coding_gene	2.83718	7.14624	4.58183e-05
nspb-10	WBGene00007246	protein_coding_gene	2.83706	7.14561	3.64068e-12
F15H10.7	WBGene00008874	protein_coding_gene	2.83586	7.13968	1.35103e-11
Y73F8A.12	WBGene00013521	protein_coding_gene	2.83495	7.13517	0.000104738
grl-16	WBGene00001725	protein_coding_gene	2.83483	7.13461	1.37532e-48
W03C9.1	WBGene00012219	protein_coding_gene	2.83477	7.1343	2.29423e-13
F37C12.18	WBGene00044005	protein_coding_gene	2.83446	7.13277	2.97886e-13
F26F4.2	WBGene00005012	protein_coding_gene	2.83376	7.1293	4.93514e-31
T05C12.9	WBGene00011472	protein_coding_gene	2.83176	7.11942	1.42633e-05
T09B4.6	WBGene00020380	protein_coding_gene	2.82965	7.10903	1.57606e-06
C55C3.8	WBGene00044501	protein_coding_gene	2.82697	7.09584	3.10766e-07
nspd-9	WBGene00017808	protein_coding_gene	2.82437	7.08305	8.56323e-16
Y46H3D.1	WBGene00021608	protein_coding_gene	2.82433	7.08284	7.88447e-06
C33C12.4	WBGene00016336	protein_coding_gene	2.8243	7.08272	5.05758e-13
dct-5	WBGene00017218	protein_coding_gene	2.82267	7.0747	8.90407e-09
K06B4.15	WBGene00077450	protein_coding_gene	2.82235	7.07313	1.64733e-08
F16C3.4	WBGene00044243	protein_coding_gene	2.81785	7.05111	4.40033e-09
ZK512.10	WBGene00013988	protein_coding_gene	2.81718	7.04785	2.62861e-07
F41H10.1	WBGene00018314	protein_coding_gene	2.81592	7.0417	1.11949e-64
spe-19	WBGene00013747	protein_coding_gene	2.81547	7.03951	1.95557e-06
Y73F8A.15	WBGene00013524	protein_coding_gene	2.81477	7.03605	1.30256e-05
F28H1.5	WBGene00017910	protein_coding_gene	2.81423	7.03343	2.45773e-07
F53G12.8	WBGene00018773	protein_coding_gene	2.81209	7.02302	1.52468e-17
C09H10.9	WBGene00007503	protein_coding_gene	2.80873	7.00668	1.46502e-10
Y39F10A.3	WBGene00021454	protein_coding_gene	2.80767	7.00153	4.64769e-06
spe-47	WBGene00021271	protein_coding_gene	2.80583	6.9926	4.33231e-18
acs-6	WBGene00022849	protein_coding_gene	2.80262	6.97709	3.48998e-23
T01H10.4	WBGene00011357	pseudogene	2.8009	6.96876	0.000346238
T27C10.8	WBGene00077519	protein_coding_gene	2.79959	6.96243	2.99969e-11
K10D6.3	WBGene00010743	protein_coding_gene	2.79933	6.96116	0.000265542
C46A5.1	WBGene00016698	protein_coding_gene	2.79401	6.93553	4.57781e-17
Y105C5B.18	WBGene00013657	protein_coding_gene	2.79363	6.93372	4.31157e-16
oac-1	WBGene00007177	protein_coding_gene	2.79354	6.93328	5.5911e-07
C17F3.1	WBGene00015907	protein_coding_gene	2.79315	6.93143	1.41736e-08
C47E12.12	WBGene00008155	protein_coding_gene	2.79003	6.91642	2.21747e-07
fipr-4	WBGene00007541	protein_coding_gene	2.7889	6.911	3.42067e-09
Y50E8A.2	WBGene00013047	protein_coding_gene	2.78497	6.89224	0.000140495
Y71F9B.15	WBGene00022133	protein_coding_gene	2.78447	6.88983	2.01708e-07
F16H6.9	WBGene00008899	protein_coding_gene	2.78393	6.88725	0.000343386
ZK507.3	WBGene00013979	protein_coding_gene	2.7833	6.88425	2.0223e-15
abu-10	WBGene00000033	protein_coding_gene	2.78148	6.87557	4.45644e-36
mboa-4	WBGene00007446	protein_coding_gene	2.78039	6.87036	5.13635e-19
F15H9.1	WBGene00008870	protein_coding_gene	2.77986	6.86786	3.58271e-05
T15H9.4	WBGene00011789	protein_coding_gene	2.77953	6.86629	7.70246e-07
ZK1248.20	WBGene00044393	protein_coding_gene	2.77583	6.8487	1.12816e-07
ttbk-3	WBGene00009324	protein_coding_gene	2.77582	6.84866	7.399e-12
fbxa-224	WBGene00022890	protein_coding_gene	2.77564	6.84781	7.3708e-06
F56D6.13	WBGene00044475	protein_coding_gene	2.77488	6.84421	1.42788e-14
F38A5.8	WBGene00018165	protein_coding_gene	2.77366	6.83841	0.000146513
rmd-4	WBGene00018125	pseudogene	2.77244	6.83262	5.40271e-05
clec-229	WBGene00010355	protein_coding_gene	2.77221	6.83153	2.53609e-06
K01A6.5	WBGene00010447	protein_coding_gene	2.7693	6.81776	0.000333553
F54H5.3	WBGene00018840	protein_coding_gene	2.76746	6.80909	5.95856e-10
W03D8.3	WBGene00020986	protein_coding_gene	2.76742	6.80888	3.784e-09
Y41E3.19	WBGene00044979	protein_coding_gene	2.7661	6.80265	6.01992e-06
ZC373.3	WBGene00013868	protein_coding_gene	2.76504	6.79768	2.12214e-06
Y40H4A.2	WBGene00012741	protein_coding_gene	2.76459	6.79553	6.3994e-13
K06A4.8	WBGene00044015	pseudogene	2.76294	6.78776	2.74935e-09
F41G3.5	WBGene00018301	protein_coding_gene	2.76132	6.78014	6.79242e-16
Y95B8A.4	WBGene00022385	protein_coding_gene	2.76108	6.77903	1.14278e-14
B0207.9	WBGene00015032	protein_coding_gene	2.76077	6.77756	2.0453e-07
K08H10.5	WBGene00014805	pseudogene	2.75996	6.77375	8.41661e-05
T28F4.3	WBGene00012138	protein_coding_gene	2.75955	6.77183	6.06847e-17
col-167	WBGene00000740	protein_coding_gene	2.75936	6.77096	1.10729e-43
C26B2.2	WBGene00016125	protein_coding_gene	2.7572	6.76084	2.97986e-11
F56F4.4	WBGene00018981	protein_coding_gene	2.75498	6.75044	7.58292e-05
F58D5.6	WBGene00010245	protein_coding_gene	2.75474	6.7493	8.29142e-06
Y73B6A.2	WBGene00022229	pseudogene	2.7505	6.72951	2.15723e-05
sdz-3	WBGene00016211	pseudogene	2.74773	6.7166	2.18823e-05
ZK1128.3	WBGene00014229	protein_coding_gene	2.74494	6.7036	1.03026e-16
nep-19	WBGene00020292	protein_coding_gene	2.74377	6.69818	3.30507e-06
srsx-17	WBGene00019032	protein_coding_gene	2.74167	6.68844	8.49379e-05
Y51H7C.9	WBGene00021787	protein_coding_gene	2.74022	6.68171	6.39227e-14
F58D5.8	WBGene00010247	protein_coding_gene	2.73993	6.68037	1.0769e-05
H38K22.7	WBGene00044912	protein_coding_gene	2.73993	6.68036	2.48906e-05
F40F12.8	WBGene00014755	pseudogene	2.73982	6.67987	8.24914e-10
ZK84.2	WBGene00022650	protein_coding_gene	2.7387	6.67468	1.24129e-19
C06C6.7	WBGene00007381	protein_coding_gene	2.73559	6.66031	7.49978e-10
clp-3	WBGene00000544	protein_coding_gene	2.73509	6.65801	1.49383e-14
F57A8.6	WBGene00010181	protein_coding_gene	2.73193	6.64344	7.24325e-09
W09C3.8	WBGene00021115	protein_coding_gene	2.73066	6.63761	8.26306e-07
ZK686.5	WBGene00022795	protein_coding_gene	2.7298	6.63365	2.78487e-11
F33D11.1	WBGene00018000	protein_coding_gene	2.72682	6.61997	0.00049434
T15H9.5	WBGene00011790	protein_coding_gene	2.72517	6.61239	1.25437e-06
K08A2.2	WBGene00019512	protein_coding_gene	2.72467	6.61009	9.77321e-13
F10G7.12	WBGene00044744	protein_coding_gene	2.7219	6.59741	5.34618e-06
F16G10.5	WBGene00017520	protein_coding_gene	2.72031	6.59016	5.84909e-05
ZK662.2	WBGene00014039	protein_coding_gene	2.72013	6.58934	1.24431e-34
F34D10.8	WBGene00009377	protein_coding_gene	2.71942	6.58606	1.11942e-30
F54H5.2	WBGene00018839	protein_coding_gene	2.71864	6.58252	3.64703e-07
Y54E2A.9	WBGene00013194	protein_coding_gene	2.71841	6.58148	1.07748e-13
C15A11.2	WBGene00007597	protein_coding_gene	2.71637	6.57216	4.46865e-10
tag-164	WBGene00006509	protein_coding_gene	2.71479	6.56499	7.86584e-21
R09E10.9	WBGene00011178	pseudogene	2.71367	6.55987	6.00385e-05
C12D8.9	WBGene00007538	protein_coding_gene	2.71305	6.55707	3.42396e-05
F56D5.2	WBGene00010147	protein_coding_gene	2.70931	6.54009	2.0829e-06
B0034.4	WBGene00015004	protein_coding_gene	2.70495	6.52037	2.58752e-06
W03F9.3	WBGene00021001	pseudogene	2.70452	6.51843	6.11066e-05
B0524.2	WBGene00015241	protein_coding_gene	2.70325	6.51269	2.70636e-07
D1065.3	WBGene00017035	pseudogene	2.70181	6.50618	2.08177e-10
acp-3	WBGene00008801	protein_coding_gene	2.70027	6.49924	1.04687e-10
ZK673.6	WBGene00014062	protein_coding_gene	2.69943	6.49544	3.0549e-08
F13D12.9	WBGene00008743	protein_coding_gene	2.69817	6.48978	8.80304e-64
R05D7.2	WBGene00011027	protein_coding_gene	2.69784	6.4883	3.53839e-06
C16C10.13	WBGene00007632	protein_coding_gene	2.69663	6.48287	5.21741e-05
msp-10	WBGene00003425	protein_coding_gene	2.6962	6.48092	9.44874e-18
spe-42	WBGene00007117	protein_coding_gene	2.69593	6.47969	6.57538e-08
Y116F11B.8	WBGene00013824	protein_coding_gene	2.69437	6.47269	2.04034e-07
H38K22.6	WBGene00044911	protein_coding_gene	2.6932	6.46749	2.84615e-07
K10C9.7	WBGene00019626	protein_coding_gene	2.69304	6.46676	1.90481e-15
F35H8.4	WBGene00009449	protein_coding_gene	2.69255	6.46455	1.25062e-13
ttr-11	WBGene00009758	protein_coding_gene	2.69178	6.46112	0.000427119
abu-8	WBGene00000031	protein_coding_gene	2.69148	6.45975	4.66441e-26
Y38H6C.15	WBGene00012627	protein_coding_gene	2.68901	6.44872	2.17186e-09
ZK84.1	WBGene00022649	protein_coding_gene	2.68892	6.4483	8.52541e-64
C29F5.3	WBGene00016212	protein_coding_gene	2.68623	6.43631	5.42942e-08
col-117	WBGene00000691	protein_coding_gene	2.68549	6.43301	3.83606e-35
col-107	WBGene00000681	protein_coding_gene	2.68293	6.42158	1.01775e-73
F36D3.8	WBGene00009473	protein_coding_gene	2.67962	6.40685	2.97453e-07
Y39G8B.10	WBGene00012729	protein_coding_gene	2.67708	6.39558	5.83578e-05
twk-6	WBGene00006661	protein_coding_gene	2.67582	6.39003	3.18521e-06
Y47D9A.3	WBGene00021630	protein_coding_gene	2.67217	6.37389	7.70418e-07
bgnt-1.6	WBGene00010167	protein_coding_gene	2.66554	6.34464	0.000276174
Y41E3.18	WBGene00044003	protein_coding_gene	2.6644	6.33965	6.88628e-07
C34B2.4	WBGene00016389	protein_coding_gene	2.66402	6.33797	0.000596152
T10B5.2	WBGene00020388	pseudogene	2.66312	6.33401	1.33874e-10
T20F5.5	WBGene00020627	protein_coding_gene	2.66304	6.33366	5.31286e-26
M176.9	WBGene00014813	protein_coding_gene	2.66241	6.3309	9.74707e-17
C45G9.15	WBGene00050919	protein_coding_gene	2.65974	6.31917	2.56948e-06
col-176	WBGene00000749	protein_coding_gene	2.65926	6.31707	2.3102e-13
C10G11.10	WBGene00015690	protein_coding_gene	2.65475	6.29739	2.82552e-05
col-109	WBGene00000683	protein_coding_gene	2.65441	6.29588	7.27963e-64
Y47D7A.13	WBGene00021625	protein_coding_gene	2.65374	6.29295	1.3614e-43
tag-191	WBGene00007049	protein_coding_gene	2.65295	6.28954	5.96191e-10
T21C9.9	WBGene00011895	protein_coding_gene	2.65116	6.28174	1.0209e-19
msp-79	WBGene00003466	protein_coding_gene	2.65085	6.28036	0.000104522
T09A12.1	WBGene00020372	protein_coding_gene	2.64803	6.26811	7.64053e-11
Y116F11B.7	WBGene00013823	protein_coding_gene	2.64513	6.2555	3.79097e-06
R10E4.7	WBGene00011203	protein_coding_gene	2.63782	6.22389	6.15455e-37
bah-1	WBGene00050875	protein_coding_gene	2.63322	6.20411	3.35987e-07
T06A10.107	WBGene00235300	protein_coding_gene	2.63314	6.20376	1.86992e-08
T23B7.2	WBGene00044298	protein_coding_gene	2.63295	6.20294	2.19485e-06
Y37E11AL.2	WBGene00021358	protein_coding_gene	2.63205	6.19905	2.92777e-19
R04B5.11	WBGene00011008	protein_coding_gene	2.63083	6.19382	0.000118303
msp-74	WBGene00003462	protein_coding_gene	2.62877	6.185	0.000190763
acs-23	WBGene00011174	pseudogene	2.62481	6.16803	1.16888e-05
R12E2.6	WBGene00020032	protein_coding_gene	2.62408	6.16492	0.000759357
F36A4.3	WBGene00018082	protein_coding_gene	2.62384	6.1639	2.6984e-06
cdh-10	WBGene00000402	protein_coding_gene	2.62337	6.16186	7.26268e-15
ZK39.10	WBGene00050881	protein_coding_gene	2.62331	6.16161	2.91791e-06
wrt-4	WBGene00006950	protein_coding_gene	2.62113	6.15233	6.50614e-21
C18H2.4	WBGene00015991	pseudogene	2.62013	6.14806	7.69607e-08
C53B4.2	WBGene00008272	protein_coding_gene	2.61748	6.13677	4.80002e-08
F36D1.4	WBGene00009463	protein_coding_gene	2.61737	6.13631	6.97556e-08
Y38F2AR.10	WBGene00021428	protein_coding_gene	2.6169	6.13432	1.38979e-09
C42C1.3	WBGene00016581	protein_coding_gene	2.61644	6.13237	4.64762e-05
F08H9.15	WBGene00235106	ncRNA_gene	2.61617	6.1312	1.37958e-10
col-180	WBGene00000753	protein_coding_gene	2.61592	6.13016	3.15479e-44
F46F5.19	WBGene00269333	ncRNA_gene	2.61164	6.112	0.00021184
F59A1.15	WBGene00010300	protein_coding_gene	2.61064	6.10777	3.02772e-07
F41E6.11	WBGene00018292	protein_coding_gene	2.60276	6.07446	3.81768e-20
W01B11.1	WBGene00020913	protein_coding_gene	2.60242	6.07306	1.03716e-06
F35H8.1	WBGene00009446	protein_coding_gene	2.6021	6.07169	3.37282e-07
col-110	WBGene00000684	protein_coding_gene	2.6009	6.06665	7.33938e-12
F29B9.7	WBGene00017922	protein_coding_gene	2.59852	6.05663	3.80587e-13
Y39A1A.9	WBGene00012648	protein_coding_gene	2.59846	6.05639	2.34973e-13
Y71G12B.30	WBGene00044347	protein_coding_gene	2.59842	6.05622	2.49398e-15
C48D1.7	WBGene00044909	pseudogene	2.59779	6.05358	0.000137041
ZK637.12	WBGene00014029	protein_coding_gene	2.59541	6.04362	6.03427e-07
abu-11	WBGene00000034	protein_coding_gene	2.59523	6.04284	3.35485e-46
irld-8	WBGene00018360	protein_coding_gene	2.5951	6.04231	1.73341e-11
ZC21.8	WBGene00022507	protein_coding_gene	2.59382	6.03696	3.49309e-05
col-79	WBGene00000655	protein_coding_gene	2.59198	6.02925	5.20244e-12
C03C10.2	WBGene00007269	protein_coding_gene	2.5863	6.00557	7.83464e-10
Y47D9A.5	WBGene00021632	protein_coding_gene	2.5855	6.00222	1.22557e-05
C28H8.5	WBGene00016196	protein_coding_gene	2.58466	5.99875	3.34422e-05
fbxa-201	WBGene00020342	protein_coding_gene	2.58392	5.99568	0.000234159
K10H10.4	WBGene00010760	protein_coding_gene	2.5798	5.97858	8.28235e-14
K06A5.3	WBGene00019431	protein_coding_gene	2.57763	5.96958	7.13423e-11
Y116A8C.469	WBGene00235305	protein_coding_gene	2.57717	5.96769	0.000704652
sfxn-1.1	WBGene00007080	protein_coding_gene	2.57711	5.96743	1.94521e-10
Y55B1AR.3	WBGene00021907	protein_coding_gene	2.57635	5.96428	0.000861058
Y59E9AL.8	WBGene00044346	protein_coding_gene	2.57626	5.96393	0.000611782
ZC395.4	WBGene00022596	protein_coding_gene	2.57509	5.95907	6.10713e-06
col-97	WBGene00000672	protein_coding_gene	2.57442	5.95631	6.89002e-53
F20D6.1	WBGene00017633	protein_coding_gene	2.57393	5.95428	2.34347e-05
R08C7.8	WBGene00019951	protein_coding_gene	2.57318	5.9512	8.47594e-11
C09B9.85	WBGene00220250	protein_coding_gene	2.57273	5.94935	0.00027833
W01D2.3	WBGene00012180	protein_coding_gene	2.5723	5.94756	2.23431e-11
snf-10	WBGene00004909	protein_coding_gene	2.57173	5.94523	1.86771e-13
R03C1.1	WBGene00010987	protein_coding_gene	2.56853	5.93205	2.09147e-19
Y66D12A.11	WBGene00013437	protein_coding_gene	2.56842	5.93159	4.81396e-14
dml-1	WBGene00021871	protein_coding_gene	2.56768	5.92857	2.28066e-14
Y38F1A.1	WBGene00012605	protein_coding_gene	2.56135	5.90261	1.33219e-25
F58F12.2	WBGene00019062	protein_coding_gene	2.5588	5.89216	1.34316e-05
ZK688.12	WBGene00044763	protein_coding_gene	2.55821	5.88975	3.42618e-08
Y48G8AL.16	WBGene00195068	protein_coding_gene	2.5575	5.88686	0.000496803
nspb-9	WBGene00007251	protein_coding_gene	2.55691	5.88445	2.36875e-05
nep-7	WBGene00017552	protein_coding_gene	2.55587	5.88022	0.000170954
F40E12.2	WBGene00018235	protein_coding_gene	2.55406	5.87286	7.54398e-18
W03B1.9	WBGene00020978	protein_coding_gene	2.55289	5.86808	0.0010256
T22B2.6	WBGene00020670	protein_coding_gene	2.54567	5.8388	2.41908e-05
F40E3.5	WBGene00018232	protein_coding_gene	2.54545	5.83788	2.54524e-17
F56D6.19	WBGene00235293	protein_coding_gene	2.54435	5.83344	0.000521058
F46A8.6	WBGene00009749	protein_coding_gene	2.54392	5.83173	1.52547e-05
Y46G5A.14	WBGene00012905	protein_coding_gene	2.54247	5.82585	1.80368e-08
F41F3.1	WBGene00018296	protein_coding_gene	2.54019	5.81667	0.000188791
col-113	WBGene00000687	protein_coding_gene	2.53835	5.80925	3.99128e-34
lido-16	WBGene00020898	protein_coding_gene	2.53772	5.80669	5.5358e-05
spe-10	WBGene00004964	protein_coding_gene	2.53564	5.79835	6.71955e-10
ram-2	WBGene00004300	protein_coding_gene	2.52982	5.775	2.78393e-50
nspb-3	WBGene00018162	protein_coding_gene	2.52736	5.76517	4.26073e-05
C14C11.1	WBGene00015765	protein_coding_gene	2.52597	5.75961	3.98811e-22
F56D6.20	WBGene00235297	protein_coding_gene	2.52315	5.74836	0.000102625
F10D11.4	WBGene00008650	protein_coding_gene	2.52181	5.74302	8.32076e-06
F28E10.4	WBGene00017902	protein_coding_gene	2.51998	5.73574	3.75621e-08
F13H8.12	WBGene00017444	protein_coding_gene	2.51874	5.73081	3.828e-06
ZK930.7	WBGene00014157	protein_coding_gene	2.51775	5.72689	8.80766e-11
C02B10.6	WBGene00015331	protein_coding_gene	2.51289	5.70762	3.21101e-05
nspd-3	WBGene00016058	protein_coding_gene	2.51208	5.70442	8.50211e-06
C04F12.16	WBGene00219286	protein_coding_gene	2.51061	5.6986	7.96198e-12
ZC513.3	WBGene00022628	protein_coding_gene	2.51056	5.69843	2.25089e-07
spe-27	WBGene00004973	protein_coding_gene	2.50921	5.6931	0.00116299
ZK353.3	WBGene00022699	protein_coding_gene	2.50029	5.65801	0.000282459
T20H9.6	WBGene00020642	protein_coding_gene	2.49569	5.63998	0.000989129
F58A4.12	WBGene00014777	pseudogene	2.49499	5.63726	0.000234881
gln-4	WBGene00001605	pseudogene	2.49494	5.63706	3.32536e-09
R02F2.5	WBGene00019834	protein_coding_gene	2.49157	5.62391	5.95851e-07
T06E4.14	WBGene00077691	protein_coding_gene	2.48858	5.61227	4.61708e-25
ZK1251.3	WBGene00014241	protein_coding_gene	2.48822	5.61085	8.54319e-07
spe-9	WBGene00004963	protein_coding_gene	2.48809	5.61036	9.36043e-09
C50C3.19	WBGene00220258	protein_coding_gene	2.48525	5.59931	0.000227872
W02A2.8	WBGene00012191	protein_coding_gene	2.48284	5.58997	1.85661e-12
Y57G7A.3	WBGene00021967	protein_coding_gene	2.48062	5.58137	0.00139844
C47E8.11	WBGene00044180	protein_coding_gene	2.47816	5.57188	4.00894e-05
col-170	WBGene00000743	protein_coding_gene	2.47773	5.5702	6.50142e-10
B0496.1	WBGene00015210	protein_coding_gene	2.47738	5.56884	0.000455189
B0432.11	WBGene00015192	protein_coding_gene	2.47681	5.56665	3.17642e-05
irg-5	WBGene00009429	protein_coding_gene	2.4738	5.55506	5.79241e-14
W06H8.4	WBGene00021067	pseudogene	2.47186	5.54757	0.000785129
Y51A2B.5	WBGene00013069	protein_coding_gene	2.47161	5.54662	4.74008e-05
R13A5.11	WBGene00020053	protein_coding_gene	2.47039	5.54194	1.0768e-13
F10D11.3	WBGene00008649	protein_coding_gene	2.46711	5.52936	1.06333e-06
col-144	WBGene00000717	protein_coding_gene	2.46647	5.52691	1.20663e-28
irld-57	WBGene00012401	protein_coding_gene	2.46451	5.5194	0.000170954
cnp-2	WBGene00012901	protein_coding_gene	2.46229	5.51093	6.71447e-46
C44B9.2	WBGene00008079	protein_coding_gene	2.4598	5.50141	2.66916e-18
F54C8.1	WBGene00010035	protein_coding_gene	2.45588	5.48647	1.11506e-20
F46A8.9	WBGene00009752	pseudogene	2.45385	5.47876	0.00113053
W03C9.8	WBGene00012223	protein_coding_gene	2.45089	5.46753	5.49844e-07
ipla-5	WBGene00019229	protein_coding_gene	2.45002	5.46424	7.88114e-06
Y39E4A.1	WBGene00012711	protein_coding_gene	2.44969	5.46298	0.000262253
Y95B8A.2	WBGene00022383	protein_coding_gene	2.44843	5.45822	1.22927e-25
Y51A2B.6	WBGene00013070	protein_coding_gene	2.4474	5.45431	0.000237822
F17B5.1	WBGene00008905	protein_coding_gene	2.44348	5.43953	0.000174256
R02E4.3	WBGene00044724	protein_coding_gene	2.44293	5.43744	3.26043e-10
F52F10.2	WBGene00018706	protein_coding_gene	2.44156	5.43231	8.29009e-09
Y47G6A.13	WBGene00021639	protein_coding_gene	2.44007	5.42667	2.11047e-18
AC3.12	WBGene00077503	protein_coding_gene	2.43981	5.4257	0.00121623
Y54F10BM.3	WBGene00021858	protein_coding_gene	2.43974	5.42543	1.75192e-19
C14A6.6	WBGene00007570	protein_coding_gene	2.43897	5.42254	3.29974e-09
wht-6	WBGene00007060	protein_coding_gene	2.43778	5.41806	1.59832e-19
F46F5.1	WBGene00018493	protein_coding_gene	2.43146	5.3944	0.00169148
H34I24.1	WBGene00019260	protein_coding_gene	2.43131	5.39384	2.17238e-10
Y65B4BL.6	WBGene00022038	protein_coding_gene	2.43068	5.39146	3.29557e-10
R102.7	WBGene00011294	pseudogene	2.42982	5.38824	0.000647008
clec-175	WBGene00019950	protein_coding_gene	2.42803	5.38157	1.11593e-06
R12B2.3	WBGene00020019	protein_coding_gene	2.42719	5.37845	1.04173e-06
col-104	WBGene00000678	protein_coding_gene	2.4254	5.37179	2.03912e-39
C42C1.9	WBGene00016587	protein_coding_gene	2.42539	5.37175	2.41003e-16
ttr-14	WBGene00011460	protein_coding_gene	2.42483	5.36965	2.49182e-66
C01G6.2	WBGene00007224	protein_coding_gene	2.42419	5.36728	3.45435e-10
F36D1.6	WBGene00009465	protein_coding_gene	2.41826	5.34525	0.000293739
Y45F10B.2	WBGene00012870	pseudogene	2.41744	5.34224	0.000150833
F54H12.8	WBGene00045247	protein_coding_gene	2.41438	5.3309	2.03297e-08
R12E2.14	WBGene00020039	protein_coding_gene	2.41412	5.32994	1.98037e-22
C05C12.1	WBGene00007335	protein_coding_gene	2.4139	5.32911	0.000132874
C34F11.1	WBGene00016413	protein_coding_gene	2.41244	5.32374	4.58706e-06
Y40B10A.4	WBGene00021489	pseudogene	2.41036	5.31605	0.000376653
spe-45	WBGene00009217	protein_coding_gene	2.41022	5.31555	2.02676e-05
Y53F4A.2	WBGene00013148	protein_coding_gene	2.40957	5.31315	1.14357e-08
T02H6.3	WBGene00020173	protein_coding_gene	2.4073	5.3048	0.00130433
F59H6.15	WBGene00269394	protein_coding_gene	2.40685	5.30315	2.34094e-06
W03F8.2	WBGene00020992	pseudogene	2.40674	5.30276	6.47398e-12
T10E9.6	WBGene00020416	protein_coding_gene	2.40604	5.30016	1.1691e-05
M28.4	WBGene00010895	protein_coding_gene	2.40574	5.29908	6.57873e-05
clec-82	WBGene00021873	protein_coding_gene	2.39782	5.27008	2.97669e-06
msp-58	WBGene00003451	protein_coding_gene	2.39675	5.26616	0.000362468
ZC155.2	WBGene00022530	protein_coding_gene	2.39559	5.26191	9.25897e-06
nspa-8	WBGene00012294	protein_coding_gene	2.39435	5.25742	6.87625e-09
K09H9.9	WBGene00219460	protein_coding_gene	2.39422	5.25695	0.000172865
chil-28	WBGene00008842	pseudogene	2.3925	5.25065	0.000273979
clec-154	WBGene00008657	pseudogene	2.39206	5.24908	0.000106263
Y51A2B.4	WBGene00013068	protein_coding_gene	2.38877	5.23712	0.000374373
rpl-42	WBGene00004455	protein_coding_gene	2.38791	5.23399	3.51691e-05
C18E3.1	WBGene00015970	protein_coding_gene	2.38507	5.2237	8.47863e-09
Y46G5A.37	WBGene00044042	pseudogene	2.3848	5.22272	0.00204921
col-14	WBGene00000603	protein_coding_gene	2.38436	5.2211	1.11608e-34
Y39F10C.3	WBGene00206368	protein_coding_gene	2.38408	5.22011	4.54592e-05
C34E10.9	WBGene00016410	protein_coding_gene	2.38377	5.21899	5.58076e-05
F58B4.7	WBGene00077682	protein_coding_gene	2.37859	5.2003	0.00127472
ZK1025.3	WBGene00014183	protein_coding_gene	2.37807	5.1984	1.90389e-14
F37C4.8	WBGene00018148	protein_coding_gene	2.37775	5.19724	9.0135e-05
F54C9.14	WBGene00175035	protein_coding_gene	2.37493	5.18711	5.85866e-09
spe-15	WBGene00004969	protein_coding_gene	2.37358	5.18224	1.14641e-45
K08D10.18	WBGene00235369	pseudogene	2.37338	5.18155	0.000632546
fipr-6	WBGene00007544	protein_coding_gene	2.36679	5.15791	9.52579e-07
C05B5.12	WBGene00194886	protein_coding_gene	2.36366	5.14676	0.00225522
T10E9.3	WBGene00020413	protein_coding_gene	2.36145	5.13888	1.06003e-18
BE10.5	WBGene00044127	protein_coding_gene	2.36092	5.13699	0.000120893
abt-5	WBGene00000023	protein_coding_gene	2.35643	5.12101	4.28503e-21
Y57G11C.14	WBGene00013310	protein_coding_gene	2.35627	5.12046	1.30898e-12
C17C3.11	WBGene00015893	protein_coding_gene	2.35504	5.11608	0.000437641
ssp-11	WBGene00006040	protein_coding_gene	2.34987	5.09779	9.01696e-06
linc-82	WBGene00219570	lincRNA_gene	2.34815	5.09172	3.21645e-08
R01H2.4	WBGene00019812	protein_coding_gene	2.34565	5.0829	7.99486e-06
F28A10.12	WBGene00269337	ncRNA_gene	2.33651	5.05079	3.72639e-05
col-41	WBGene00000618	protein_coding_gene	2.33542	5.04697	1.60797e-10
Y43C5B.3	WBGene00012786	protein_coding_gene	2.33532	5.04661	3.26408e-22
T04B2.7	WBGene00011425	protein_coding_gene	2.33265	5.0373	1.43748e-07
nspb-11	WBGene00009398	protein_coding_gene	2.33166	5.03385	1.06169e-06
snf-8	WBGene00004907	pseudogene	2.32997	5.02795	0.000135212
Y23H5B.2	WBGene00021273	pseudogene	2.32743	5.0191	3.79078e-05
F56D6.18	WBGene00235285	protein_coding_gene	2.32411	5.00757	0.00186971
nhr-266	WBGene00018993	pseudogene	2.32361	5.00585	0.000332942
R05A10.6	WBGene00011023	protein_coding_gene	2.32146	4.99838	0.00175791
ZK262.19	WBGene00206508	protein_coding_gene	2.31999	4.99329	0.00047521
grd-14	WBGene00001703	protein_coding_gene	2.31948	4.99153	9.95022e-31
F49D11.7	WBGene00018631	protein_coding_gene	2.31877	4.98907	0.00276205
Y50E8A.12	WBGene00013055	protein_coding_gene	2.31811	4.98677	1.38391e-09
Y71G12B.33	WBGene00044358	protein_coding_gene	2.31603	4.9796	0.00114931
F46F5.4	WBGene00018495	pseudogene	2.31534	4.97723	0.000538862
F35F11.2	WBGene00018065	protein_coding_gene	2.31436	4.97382	1.35825e-06
F52F12.8	WBGene00009941	protein_coding_gene	2.3132	4.96985	4.17155e-06
nas-15	WBGene00003534	protein_coding_gene	2.31289	4.96877	1.32328e-12
nspb-7	WBGene00007243	protein_coding_gene	2.31219	4.96638	7.43528e-06
col-3	WBGene00000594	protein_coding_gene	2.31205	4.96587	1.08645e-20
F59A3.13	WBGene00194697	protein_coding_gene	2.3099	4.95848	0.000331196
dpy-9	WBGene00001071	protein_coding_gene	2.30861	4.95406	8.27346e-18
C25G4.7	WBGene00007734	protein_coding_gene	2.30582	4.94449	4.62658e-07
K03H9.3	WBGene00019372	protein_coding_gene	2.3055	4.94337	0.00034966
C54D2.1	WBGene00016915	protein_coding_gene	2.30297	4.93472	1.02085e-14
nlp-4	WBGene00003742	protein_coding_gene	2.2927	4.89972	4.74705e-11
F18C12.4	WBGene00008935	protein_coding_gene	2.29146	4.8955	0.000390662
C54C6.11	WBGene00219296	protein_coding_gene	2.28612	4.87744	0.00140159
T06E4.10	WBGene00011537	protein_coding_gene	2.28548	4.87525	1.19647e-08
F35E2.3	WBGene00009411	pseudogene	2.28473	4.87273	0.00103633
F44E7.3	WBGene00018425	protein_coding_gene	2.28249	4.86518	0.0022127
C15H11.13	WBGene00077576	protein_coding_gene	2.28184	4.86297	0.00197371
Y54G2A.24	WBGene00021889	pseudogene	2.2814	4.86148	8.62516e-05
Y71G12A.4	WBGene00022140	protein_coding_gene	2.28091	4.85986	1.49417e-13
R12E2.15	WBGene00020040	protein_coding_gene	2.27938	4.85468	8.90745e-19
col-173	WBGene00000746	protein_coding_gene	2.27875	4.85258	2.00397e-11
F53F4.18	WBGene00077569	protein_coding_gene	2.27807	4.85028	2.76681e-05
F10G8.2	WBGene00008662	protein_coding_gene	2.27667	4.84557	3.81661e-05
glna-3	WBGene00009271	protein_coding_gene	2.27457	4.83853	2.78711e-22
F35A5.4	WBGene00018026	protein_coding_gene	2.27452	4.83835	4.80005e-09
Y53H1C.3	WBGene00013186	protein_coding_gene	2.27354	4.83509	1.98615e-05
E01G6.1	WBGene00008449	protein_coding_gene	2.26955	4.82171	1.20928e-12
irld-6	WBGene00009239	protein_coding_gene	2.26931	4.82093	7.52235e-09
Y53C10A.15	WBGene00044805	protein_coding_gene	2.2662	4.81053	0.00228497
acp-4	WBGene00008804	protein_coding_gene	2.26553	4.80832	0.00227972
C17C3.9	WBGene00015892	protein_coding_gene	2.26524	4.80735	0.000357363
W01B6.11	WBGene00077750	pseudogene	2.25918	4.78721	0.00345843
Y26D4A.12	WBGene00012509	protein_coding_gene	2.25907	4.78682	0.0015602
asp-16	WBGene00012682	protein_coding_gene	2.2562	4.7773	0.000539399
D2045.5	WBGene00008423	protein_coding_gene	2.25616	4.77719	1.58068e-08
kin-31	WBGene00002212	pseudogene	2.25482	4.77276	9.41478e-09
msrp-6	WBGene00017058	protein_coding_gene	2.25441	4.7714	6.21824e-08
D2096.6	WBGene00017073	protein_coding_gene	2.25106	4.76034	8.69799e-16
Y43D4A.5	WBGene00012791	protein_coding_gene	2.2492	4.75419	4.11863e-05
C11H1.5	WBGene00007530	protein_coding_gene	2.24742	4.74832	1.73289e-07
F46F5.7	WBGene00018498	protein_coding_gene	2.24293	4.73356	0.000141247
K12D12.4	WBGene00010786	protein_coding_gene	2.24087	4.72681	2.13846e-06
T25B9.5	WBGene00012011	protein_coding_gene	2.24015	4.72447	5.36098e-06
cut-4	WBGene00008482	protein_coding_gene	2.23839	4.71869	2.38596e-17
fipr-7	WBGene00007543	protein_coding_gene	2.238	4.71743	1.24689e-11
C02F5.2	WBGene00015345	protein_coding_gene	2.23657	4.71275	4.18952e-05
F53B7.7	WBGene00009969	protein_coding_gene	2.23174	4.697	1.47486e-05
K05F1.8	WBGene00019409	protein_coding_gene	2.23018	4.69194	0.00268183
Y73B6A.1	WBGene00022228	protein_coding_gene	2.22962	4.69011	2.91864e-07
clec-230	WBGene00007806	protein_coding_gene	2.22951	4.68974	4.52461e-06
F44F1.1	WBGene00009693	pseudogene	2.22884	4.68756	0.00186339
acdh-4	WBGene00020419	protein_coding_gene	2.22828	4.68576	2.57734e-14
spe-43	WBGene00008623	protein_coding_gene	2.22719	4.68222	0.00130298
Y59E9AR.7	WBGene00022002	protein_coding_gene	2.22683	4.68105	0.000704474
C32H11.5	WBGene00007868	protein_coding_gene	2.22407	4.6721	0.000199147
gpdh-1	WBGene00009824	protein_coding_gene	2.2236	4.67058	4.7681e-10
ssp-19	WBGene00006047	protein_coding_gene	2.22144	4.66357	1.95804e-08
F10B5.3	WBGene00008640	protein_coding_gene	2.21948	4.65724	0.000664405
R02D5.7	WBGene00010980	protein_coding_gene	2.21813	4.65291	2.51066e-14
T06G6.6	WBGene00011548	protein_coding_gene	2.21547	4.64434	7.27677e-07
wht-9	WBGene00013032	pseudogene	2.21126	4.63079	0.000367267
F26F12.2	WBGene00017833	protein_coding_gene	2.20853	4.62203	0.000429653
F02C9.1	WBGene00017172	protein_coding_gene	2.20846	4.62181	0.00105656
Y57G11B.3	WBGene00013296	protein_coding_gene	2.20514	4.61118	2.42734e-06
F55F10.3	WBGene00050916	protein_coding_gene	2.20348	4.60591	0.000345237
D2062.5	WBGene00017057	protein_coding_gene	2.20231	4.60217	0.00127888
R02C2.8	WBGene00255728	pseudogene	2.20202	4.60122	0.000105827
ZK546.4	WBGene00022761	protein_coding_gene	2.19811	4.58877	5.37824e-09
C09F9.1	WBGene00007478	protein_coding_gene	2.19796	4.58829	1.35268e-05
C01F6.2	WBGene00007222	protein_coding_gene	2.19657	4.58389	6.7316e-13
Y53F4B.36	WBGene00013175	protein_coding_gene	2.19654	4.58379	6.01607e-05
T13A10.1	WBGene00020468	protein_coding_gene	2.19653	4.58374	4.71692e-06
K03H1.8	WBGene00010543	pseudogene	2.19549	4.58045	0.00169515
Y87G2A.20	WBGene00044261	protein_coding_gene	2.19522	4.57961	1.85643e-06
ubc-24	WBGene00006719	protein_coding_gene	2.18852	4.55837	7.57693e-05
C05E7.2	WBGene00007344	protein_coding_gene	2.18824	4.55749	7.132e-17
F25H5.2	WBGene00009125	protein_coding_gene	2.18737	4.55475	3.90585e-08
Y41C4A.1	WBGene00012749	pseudogene	2.18324	4.54173	0.000420241
Y75B7B.1	WBGene00022288	protein_coding_gene	2.18143	4.53604	6.00613e-06
C28A5.6	WBGene00007791	protein_coding_gene	2.17923	4.52911	8.38513e-20
ZK662.6	WBGene00045494	protein_coding_gene	2.17908	4.52866	2.26794e-05
C47A4.4	WBGene00014703	pseudogene	2.17664	4.52099	0.0024798
F21C3.6	WBGene00009005	protein_coding_gene	2.17522	4.51656	2.81627e-07
T07A5.1	WBGene00011554	protein_coding_gene	2.17522	4.51656	5.7033e-10
Y39E4B.11	WBGene00012720	protein_coding_gene	2.17269	4.50862	4.06687e-07
F56G4.7	WBGene00044250	protein_coding_gene	2.16924	4.49785	0.000177511
F43G9.8	WBGene00009670	protein_coding_gene	2.16859	4.49585	0.000145944
best-26	WBGene00014103	protein_coding_gene	2.16695	4.49072	2.03901e-06
B0261.5	WBGene00015093	protein_coding_gene	2.16219	4.47593	2.58624e-05
K07E3.9	WBGene00194670	protein_coding_gene	2.1593	4.467	0.000270802
R11E3.1	WBGene00020003	protein_coding_gene	2.15827	4.46379	4.05861e-21
kin-24	WBGene00002206	protein_coding_gene	2.15737	4.46102	0.00114915
dpy-6	WBGene00001068	protein_coding_gene	2.15596	4.45664	5.76402e-07
H17B01.2	WBGene00000646	protein_coding_gene	2.15583	4.45626	5.84909e-05
Y37D8A.8	WBGene00012549	protein_coding_gene	2.1558	4.45617	3.04919e-05
hecw-1	WBGene00009738	protein_coding_gene	2.15527	4.45451	7.38112e-16
cyp-13A7	WBGene00000372	protein_coding_gene	2.14756	4.43078	0.000763806
ZK849.6	WBGene00014104	protein_coding_gene	2.146	4.42599	1.74168e-05
F44F4.9	WBGene00009704	protein_coding_gene	2.14437	4.42099	0.00150634
C33C12.7	WBGene00016339	protein_coding_gene	2.14313	4.4172	1.74145e-06
F41E6.1	WBGene00018284	protein_coding_gene	2.14284	4.41631	0.0024991
K09H11.4	WBGene00019601	protein_coding_gene	2.14159	4.41249	0.00056496
C17D12.5	WBGene00007639	protein_coding_gene	2.13803	4.40162	8.23469e-05
C35D10.3	WBGene00016441	protein_coding_gene	2.13802	4.40158	2.67522e-05
F28A10.4	WBGene00017872	protein_coding_gene	2.13461	4.3912	0.00377412
col-48	WBGene00000625	protein_coding_gene	2.13396	4.38922	1.24699e-29
Y51H4A.22	WBGene00013116	protein_coding_gene	2.13353	4.3879	0.000343881
F10G7.6	WBGene00017370	pseudogene	2.13266	4.38526	0.000710157
F57B9.8	WBGene00018999	protein_coding_gene	2.13041	4.37841	5.15599e-10
spe-41	WBGene00004976	protein_coding_gene	2.12962	4.37602	3.8318e-25
ZK1098.12	WBGene00194691	protein_coding_gene	2.12899	4.3741	9.14225e-05
ZK484.6	WBGene00022752	protein_coding_gene	2.12488	4.36166	4.57304e-08
Y60C6A.3	WBGene00271832	protein_coding_gene	2.12316	4.35646	0.0012451
F46F5.2	WBGene00018494	pseudogene	2.12316	4.35646	0.0012451
B0511.11	WBGene00015236	protein_coding_gene	2.12213	4.35335	6.38372e-25
C04G6.7	WBGene00015457	protein_coding_gene	2.11786	4.34048	1.6496e-05
K01D12.7	WBGene00010466	protein_coding_gene	2.11328	4.32675	0.000410601
chil-14	WBGene00019980	protein_coding_gene	2.10585	4.3045	0.000106789
col-61	WBGene00000637	protein_coding_gene	2.10571	4.30408	5.19241e-05
lys-10	WBGene00003099	protein_coding_gene	2.10216	4.29351	7.48537e-07
F49C5.11	WBGene00044163	protein_coding_gene	2.10022	4.28775	1.58539e-05
Y62F5A.10	WBGene00013388	protein_coding_gene	2.10001	4.28713	1.00866e-08
msrp-4	WBGene00018500	protein_coding_gene	2.09996	4.28696	0.00104117
F29D10.1	WBGene00009250	protein_coding_gene	2.09871	4.28326	0.000971639
C30B5.17	WBGene00269379	protein_coding_gene	2.09609	4.2755	0.000390214
T23F6.1	WBGene00011949	protein_coding_gene	2.0951	4.27257	5.70914e-09
mboa-5	WBGene00013995	pseudogene	2.0923	4.26426	0.0038196
clec-260	WBGene00013357	protein_coding_gene	2.09106	4.26061	0.000330616
M05D6.1	WBGene00010874	protein_coding_gene	2.09013	4.25788	2.95706e-05
phy-3	WBGene00004026	protein_coding_gene	2.08466	4.24174	1.54396e-08
F58G1.9	WBGene00010271	pseudogene	2.08266	4.23586	0.000909331
Y76B12C.4	WBGene00022298	protein_coding_gene	2.08016	4.22854	1.15403e-16
ssp-32	WBGene00006049	protein_coding_gene	2.07438	4.21162	0.00421291
ZK1098.9	WBGene00014225	protein_coding_gene	2.07387	4.21014	0.00059599
Y47D3A.5	WBGene00012924	pseudogene	2.07141	4.20297	4.31153e-06
F58H1.6	WBGene00010289	protein_coding_gene	2.06992	4.19864	6.64652e-12
nas-38	WBGene00003554	protein_coding_gene	2.06371	4.1806	4.14161e-07
decr-1.1	WBGene00018380	protein_coding_gene	2.06347	4.17989	3.03272e-13
pes-8	WBGene00003981	protein_coding_gene	2.06102	4.1728	6.02992e-24
F29D10.2	WBGene00009251	protein_coding_gene	2.05663	4.16012	0.00377768
Y57G11C.42	WBGene00013331	protein_coding_gene	2.05647	4.15968	2.39023e-10
Y42H9AR.2	WBGene00021537	protein_coding_gene	2.05517	4.15593	1.8796e-06
R03D7.5	WBGene00010991	protein_coding_gene	2.05371	4.15173	1.02217e-05
Y23H5B.12	WBGene00194701	protein_coding_gene	2.05331	4.15057	0.00158756
K10D2.8	WBGene00189952	protein_coding_gene	2.05142	4.14514	7.21757e-08
K10H10.10	WBGene00010765	protein_coding_gene	2.04231	4.11906	0.0028829
F49E12.8	WBGene00009901	protein_coding_gene	2.03778	4.10615	0.000616778
Y4C6A.4	WBGene00021154	protein_coding_gene	2.03734	4.10487	1.91669e-05
fbxc-49	WBGene00020534	protein_coding_gene	2.0355	4.09964	0.00376544
Y46B2A.4	WBGene00284850	protein_coding_gene	2.03001	4.08406	0.00152863
Y116A8C.37	WBGene00013810	protein_coding_gene	2.02987	4.08367	0.00513193
fipr-3	WBGene00009090	protein_coding_gene	2.02923	4.08187	8.3168e-12
C55C2.4	WBGene00016950	protein_coding_gene	2.02755	4.07712	0.00373417
R07E3.2	WBGene00011103	protein_coding_gene	2.02656	4.07433	1.60664e-11
F07C4.6	WBGene00017200	protein_coding_gene	2.02562	4.07167	0.00282041
T25E4.1	WBGene00020803	protein_coding_gene	2.02129	4.05947	5.63096e-10
Y47G6A.3	WBGene00021633	protein_coding_gene	2.01924	4.05371	3.74191e-08
Y75B7AR.1	WBGene00022287	protein_coding_gene	2.01873	4.05226	2.6962e-10
scl-6	WBGene00008028	protein_coding_gene	2.0182	4.05078	2.05394e-05
C15H11.10	WBGene00007618	protein_coding_gene	2.01782	4.04971	0.00168825
F47H4.12	WBGene00043053	pseudogene	2.01525	4.0425	7.78569e-05
Y65B4A.7	WBGene00022030	protein_coding_gene	2.00795	4.0221	0.000785129
B0334.13	WBGene00007149	protein_coding_gene	2.00739	4.02054	0.00030126
msp-42	WBGene00003437	pseudogene	2.00715	4.01988	0.000137237
T27F6.1	WBGene00012102	protein_coding_gene	2.0065	4.01806	0.000135664
otpl-8	WBGene00010403	protein_coding_gene	2.00326	4.00906	0.00367094
srp-10	WBGene00005651	pseudogene	2.00093	4.00257	0.00285151
R02D5.10	WBGene00194788	protein_coding_gene	1.99429	3.9842	0.00167942
ZK105.3	WBGene00022654	protein_coding_gene	1.99009	3.97262	0.000757363
W06D4.3	WBGene00012297	protein_coding_gene	1.98968	3.9715	2.58279e-05
C32E8.1	WBGene00016320	protein_coding_gene	1.98692	3.96391	0.00527611
asns-1	WBGene00003816	protein_coding_gene	1.9865	3.96275	7.46146e-14
pqn-74	WBGene00004156	protein_coding_gene	1.98561	3.96029	5.87803e-40
W03D8.2	WBGene00020985	protein_coding_gene	1.98362	3.95484	5.21579e-10
C30B5.6	WBGene00016247	protein_coding_gene	1.98304	3.95324	1.02683e-05
C28C12.1	WBGene00016177	protein_coding_gene	1.98173	3.94966	5.87948e-08
T07E3.2	WBGene00020313	protein_coding_gene	1.98013	3.94529	0.000379573
Y37F4.1	WBGene00021382	protein_coding_gene	1.97991	3.94468	1.77095e-05
T22D1.8	WBGene00020686	protein_coding_gene	1.97331	3.92668	0.00285151
Y45F10C.1	WBGene00012877	protein_coding_gene	1.97113	3.92074	0.00765618
gsto-1	WBGene00016204	protein_coding_gene	1.96869	3.91411	0.000238215
T11G6.7	WBGene00011721	pseudogene	1.96819	3.91278	0.00783953
dpy-20	WBGene00001079	protein_coding_gene	1.9666	3.90847	0.00134207
B0454.26	WBGene00206372	protein_coding_gene	1.96549	3.90546	0.00130298
Y75B8A.23	WBGene00013556	protein_coding_gene	1.96501	3.90416	1.20168e-06
C25H3.16	WBGene00044392	protein_coding_gene	1.96404	3.90152	0.00389637
col-58	WBGene00000634	protein_coding_gene	1.9617	3.8952	2.23456e-09
F57E7.2	WBGene00010203	protein_coding_gene	1.9608	3.89278	0.00264497
F52F12.9	WBGene00009942	protein_coding_gene	1.95764	3.88427	0.00252248
col-69	WBGene00000645	protein_coding_gene	1.95677	3.88192	0.000265895
col-65	WBGene00000641	protein_coding_gene	1.95643	3.88101	1.66245e-05
F14E5.8	WBGene00195147	protein_coding_gene	1.95607	3.88004	0.000292453
linc-64	WBGene00219769	lincRNA_gene	1.95562	3.87882	0.0076137
btb-2	WBGene00020802	protein_coding_gene	1.95284	3.87135	0.00348543
col-137	WBGene00000710	protein_coding_gene	1.9527	3.87099	1.4681e-07
acbp-4	WBGene00018949	protein_coding_gene	1.95135	3.86738	0.00252248
Y47D3B.6	WBGene00012942	protein_coding_gene	1.95022	3.86434	4.50213e-05
C36E6.8	WBGene00044683	protein_coding_gene	1.94842	3.85952	1.27386e-06
C30A5.4	WBGene00016239	protein_coding_gene	1.94606	3.8532	0.00509209
Y53C12A.7	WBGene00013142	protein_coding_gene	1.94352	3.84642	0.000194896
R13H9.6	WBGene00020072	protein_coding_gene	1.94333	3.84592	0.00453114
pho-8	WBGene00011262	protein_coding_gene	1.94242	3.84351	2.06483e-07
F36A4.1	WBGene00018080	protein_coding_gene	1.9423	3.84319	0.00780298
spe-12	WBGene00004966	protein_coding_gene	1.94155	3.84119	2.27656e-05
Y97E10AR.8	WBGene00044552	protein_coding_gene	1.94032	3.83792	0.00467812
col-81	WBGene00000657	protein_coding_gene	1.93926	3.83508	7.17324e-33
H01G02.4	WBGene00045108	protein_coding_gene	1.93925	3.83506	0.00871951
C27F2.6	WBGene00016168	protein_coding_gene	1.93845	3.83292	0.00787861
C06B3.16	WBGene00189947	protein_coding_gene	1.9382	3.83227	0.00779166
F56D6.23	WBGene00235361	protein_coding_gene	1.93521	3.82433	0.00278917
F45E4.6	WBGene00018471	protein_coding_gene	1.93474	3.82308	4.46374e-06
C25E10.17	WBGene00235313	protein_coding_gene	1.93368	3.82027	0.0102138
F23F1.2	WBGene00017743	protein_coding_gene	1.93269	3.81766	0.00251173
R11H6.7	WBGene00077579	pseudogene	1.93159	3.81474	0.000315424
F46C5.7	WBGene00009782	protein_coding_gene	1.92523	3.79797	0.00433915
spe-38	WBGene00013121	protein_coding_gene	1.92311	3.79239	0.00292773
nas-30	WBGene00003548	protein_coding_gene	1.92269	3.79129	4.25881e-08
T05E11.7	WBGene00011483	pseudogene	1.92081	3.78636	0.00251586
W06F12.3	WBGene00012307	protein_coding_gene	1.91985	3.78384	9.65644e-06
C06A1.6	WBGene00007356	protein_coding_gene	1.91907	3.78179	0.00911166
nas-8	WBGene00003527	protein_coding_gene	1.91801	3.779	1.27062e-08
nas-23	WBGene00003542	protein_coding_gene	1.91683	3.77593	0.000347896
M88.3	WBGene00010906	protein_coding_gene	1.91586	3.7734	2.88076e-09
Y70C5A.3	WBGene00050904	protein_coding_gene	1.91417	3.76898	6.22981e-08
Y51B9A.7	WBGene00013089	protein_coding_gene	1.91057	3.75958	0.0125662
M199.134	WBGene00219395	protein_coding_gene	1.90807	3.75306	0.00312716
adt-1	WBGene00000082	protein_coding_gene	1.9068	3.74975	2.10106e-15
K02E2.8	WBGene00010509	protein_coding_gene	1.90647	3.74891	0.00352864
T19D12.5	WBGene00020580	protein_coding_gene	1.89985	3.73174	1.31911e-06
K12H4.6	WBGene00019681	protein_coding_gene	1.89592	3.72159	0.00324014
xdh-1	WBGene00010083	protein_coding_gene	1.89339	3.71506	2.76903e-20
ZK418.13	WBGene00220259	protein_coding_gene	1.89305	3.71421	1.47466e-05
C27A2.5	WBGene00016153	protein_coding_gene	1.89231	3.7123	0.00239164
irld-7	WBGene00018168	protein_coding_gene	1.89165	3.71058	0.00636722
F56D6.12	WBGene00044474	protein_coding_gene	1.89066	3.70805	0.0011599
K03B4.6	WBGene00019356	protein_coding_gene	1.88809	3.70144	0.00356633
ifp-1	WBGene00002067	protein_coding_gene	1.88781	3.70073	2.17884e-25
Y69A2AR.47	WBGene00235294	protein_coding_gene	1.88773	3.70053	0.00816741
Y39A1A.18	WBGene00012656	protein_coding_gene	1.88761	3.70021	0.0090053
F15D3.4	WBGene00008854	protein_coding_gene	1.8874	3.69968	2.62588e-09
C50H2.7	WBGene00008243	protein_coding_gene	1.88532	3.69435	0.0101578
F34D10.9	WBGene00045484	protein_coding_gene	1.88009	3.68098	3.21171e-14
Y6B3B.3	WBGene00012388	protein_coding_gene	1.87883	3.67776	0.0145211
Y106G6E.1	WBGene00013705	protein_coding_gene	1.87737	3.67404	0.00673194
srx-68	WBGene00005959	protein_coding_gene	1.87652	3.67187	0.00268659
nas-22	WBGene00003541	protein_coding_gene	1.87571	3.66983	4.40591e-06
Y57G11C.52	WBGene00044741	protein_coding_gene	1.87555	3.66941	0.00300431
fbxa-183	WBGene00018428	protein_coding_gene	1.87533	3.66885	0.00611361
adt-3	WBGene00020567	protein_coding_gene	1.872	3.66039	3.91174e-15
C04G6.2	WBGene00015453	protein_coding_gene	1.872	3.66039	0.00139094
F10E9.2	WBGene00017354	protein_coding_gene	1.87182	3.65995	2.52853e-07
T20B6.1	WBGene00020597	protein_coding_gene	1.87057	3.65676	0.00698397
F26F2.1	WBGene00009166	protein_coding_gene	1.86749	3.64897	0.00292502
dlc-6	WBGene00013712	protein_coding_gene	1.8646	3.64168	0.000839406
srx-117	WBGene00006008	protein_coding_gene	1.86422	3.6407	0.010851
F28A10.7	WBGene00017875	protein_coding_gene	1.86292	3.63743	0.00401441
F42G4.6	WBGene00009643	protein_coding_gene	1.8623	3.63588	5.36152e-06
C06G4.6	WBGene00044446	protein_coding_gene	1.86186	3.63475	0.0049996
K11H3.2	WBGene00010779	protein_coding_gene	1.86172	3.6344	5.53939e-06
suro-1	WBGene00011235	protein_coding_gene	1.85818	3.62549	3.81187e-18
Y70D2A.1	WBGene00013496	protein_coding_gene	1.85716	3.62295	4.16775e-05
T14G10.8	WBGene00011777	protein_coding_gene	1.85671	3.62181	2.76059e-21
C55C3.6	WBGene00016956	protein_coding_gene	1.85478	3.61696	3.37785e-07
ZK180.5	WBGene00022679	protein_coding_gene	1.85377	3.61444	1.10791e-06
fipr-10	WBGene00008245	protein_coding_gene	1.85209	3.61023	8.06203e-09
Y52B11B.1	WBGene00013130	protein_coding_gene	1.8513	3.60826	0.00946068
F35C5.1	WBGene00009390	protein_coding_gene	1.85087	3.60717	0.000116968
pqn-29	WBGene00004118	protein_coding_gene	1.84956	3.6039	9.15664e-06
Y39E4B.13	WBGene00012721	protein_coding_gene	1.84948	3.60371	0.000747308
C26C6.6	WBGene00007740	protein_coding_gene	1.84855	3.60138	0.00197572
Y37E11AL.4	WBGene00021360	pseudogene	1.84482	3.59209	0.00699102
dhhc-5	WBGene00020066	protein_coding_gene	1.84373	3.58937	0.000483276
C39B5.5	WBGene00016523	protein_coding_gene	1.84256	3.58646	7.26413e-14
lgc-21	WBGene00007903	protein_coding_gene	1.84234	3.58592	3.24367e-10
C33F10.8	WBGene00016356	protein_coding_gene	1.84206	3.5852	1.5535e-08
T01B7.8	WBGene00011313	protein_coding_gene	1.84068	3.58179	0.00112893
F07H5.8	WBGene00008559	protein_coding_gene	1.83914	3.57798	1.53329e-08
W08E3.4	WBGene00012345	protein_coding_gene	1.83888	3.57732	3.53419e-05
M110.9	WBGene00010917	protein_coding_gene	1.83849	3.57636	0.00610284
K05F1.1	WBGene00019405	protein_coding_gene	1.83731	3.57344	0.0034865
Y66A7A.4	WBGene00013424	protein_coding_gene	1.8359	3.56994	6.17955e-06
tag-297	WBGene00007999	protein_coding_gene	1.8352	3.56821	1.95914e-12
abu-4	WBGene00000027	protein_coding_gene	1.8333	3.5635	0.00464399
C35A11.2	WBGene00016429	protein_coding_gene	1.8315	3.55907	0.000646401
C24H11.1	WBGene00007699	protein_coding_gene	1.83087	3.55751	0.00408182
clec-45	WBGene00017199	protein_coding_gene	1.82729	3.5487	0.0128823
fog-3	WBGene00001483	protein_coding_gene	1.82717	3.54839	1.17722e-09
B0457.3	WBGene00014660	pseudogene	1.82551	3.54432	0.0062338
Y116A8C.8	WBGene00013788	pseudogene	1.82233	3.53653	0.00421265
F22B5.4	WBGene00009042	protein_coding_gene	1.82195	3.5356	7.96537e-08
pqn-36	WBGene00004123	protein_coding_gene	1.8195	3.52958	1.89321e-12
nas-36	WBGene00003552	protein_coding_gene	1.81524	3.51919	2.73588e-07
T28F12.1	WBGene00020904	protein_coding_gene	1.81445	3.51725	0.000257841
R102.8	WBGene00011295	protein_coding_gene	1.81425	3.51677	0.00485421
Y51H7C.8	WBGene00021786	protein_coding_gene	1.80966	3.5056	0.00282187
B0403.5	WBGene00015169	protein_coding_gene	1.80866	3.50316	5.12357e-10
C34F6.1	WBGene00007938	protein_coding_gene	1.80827	3.50223	1.54198e-06
twk-37	WBGene00006689	protein_coding_gene	1.80574	3.49608	0.0173054
M02G9.3	WBGene00010832	protein_coding_gene	1.80569	3.49597	0.00142727
T25E12.16	WBGene00194715	protein_coding_gene	1.80336	3.49033	0.00857601
C45B11.5	WBGene00008106	protein_coding_gene	1.80193	3.48685	0.0127704
gcy-2	WBGene00001529	protein_coding_gene	1.8004	3.48317	0.00487761
Y116A8A.4	WBGene00013775	protein_coding_gene	1.79836	3.47824	0.0121591
Y47D7A.12	WBGene00021624	protein_coding_gene	1.79728	3.47565	0.00133338
Y51H7C.1	WBGene00021779	protein_coding_gene	1.79706	3.47511	1.73839e-21
C32C4.3	WBGene00007863	protein_coding_gene	1.79525	3.47076	0.000194019
Y24D9B.1	WBGene00021287	protein_coding_gene	1.79323	3.46589	1.71379e-08
W08E12.3	WBGene00021084	protein_coding_gene	1.79256	3.4643	0.00084476
M05B5.7	WBGene00194654	protein_coding_gene	1.7922	3.46343	0.00561723
ZK666.2	WBGene00014042	protein_coding_gene	1.79157	3.46191	0.0186565
osta-1	WBGene00015287	protein_coding_gene	1.79079	3.46004	0.000423857
dlhd-1	WBGene00020741	protein_coding_gene	1.78826	3.45397	0.000868318
cdh-12	WBGene00022103	protein_coding_gene	1.78784	3.45297	8.29751e-13
F26E4.5	WBGene00009160	protein_coding_gene	1.78726	3.45158	0.000467134
H12D21.6	WBGene00010382	protein_coding_gene	1.78143	3.43766	0.0169008
C44C11.6	WBGene00206479	protein_coding_gene	1.77334	3.41844	0.00576968
tsp-18	WBGene00006644	protein_coding_gene	1.77313	3.41794	0.00559121
F08A8.8	WBGene00045468	protein_coding_gene	1.77197	3.4152	7.27201e-06
F25B3.4	WBGene00009101	protein_coding_gene	1.77126	3.41352	5.73568e-06
W02A2.4	WBGene00012189	pseudogene	1.77056	3.41186	0.000917081
D1081.10	WBGene00045508	protein_coding_gene	1.76807	3.40598	0.0128009
ZK688.4	WBGene00022799	protein_coding_gene	1.76362	3.3955	0.0141798
W08E12.4	WBGene00021085	protein_coding_gene	1.76242	3.39266	0.0179688
C14A6.16	WBGene00206536	pseudogene	1.75813	3.3826	0.0140375
F56B6.6	WBGene00018937	protein_coding_gene	1.75201	3.36827	0.00112933
C55C2.3	WBGene00016949	protein_coding_gene	1.74972	3.36294	0.00600465
F55C10.4	WBGene00010108	protein_coding_gene	1.74486	3.35161	0.0190758
F26D11.2	WBGene00017819	protein_coding_gene	1.74311	3.34757	0.00489487
linc-89	WBGene00219646	lincRNA_gene	1.74295	3.34718	0.0153877
oac-24	WBGene00018211	protein_coding_gene	1.74252	3.34619	0.0149038
F46B6.10	WBGene00009775	protein_coding_gene	1.74126	3.34326	0.0217776
B0285.11	WBGene00014641	pseudogene	1.74125	3.34324	0.0152819
C17B7.10	WBGene00015884	protein_coding_gene	1.73948	3.33914	0.00662523
myo-2	WBGene00003514	protein_coding_gene	1.73899	3.33802	5.87409e-35
T21E3.2	WBGene00020653	protein_coding_gene	1.73883	3.33765	0.00765475
Y80D3A.8	WBGene00013586	protein_coding_gene	1.7362	3.33157	0.0035559
ZC196.3	WBGene00022547	protein_coding_gene	1.73615	3.33145	0.0159153
gst-18	WBGene00001766	protein_coding_gene	1.73343	3.32518	0.00736085
vap-2	WBGene00011462	protein_coding_gene	1.72998	3.31723	3.17039e-18
F55B11.7	WBGene00045060	protein_coding_gene	1.729	3.31499	0.00258041
M142.3	WBGene00014809	pseudogene	1.72894	3.31484	0.00653298
Y46G5A.29	WBGene00012917	protein_coding_gene	1.72731	3.3111	1.78313e-07
C27D9.2	WBGene00016164	protein_coding_gene	1.72647	3.30918	0.0176965
T21G5.2	WBGene00020660	protein_coding_gene	1.72371	3.30285	0.0002929
math-48	WBGene00022689	protein_coding_gene	1.72205	3.29905	0.015538
col-139	WBGene00000712	protein_coding_gene	1.72107	3.29681	1.50945e-36
Y59H11AR.10	WBGene00235290	protein_coding_gene	1.71844	3.29081	0.00611958
F45D11.1	WBGene00018448	pseudogene	1.71204	3.27623	0.0111345
W05B2.3	WBGene00014854	pseudogene	1.71163	3.2753	0.0126601
ZK507.1	WBGene00013978	protein_coding_gene	1.70982	3.27119	1.72788e-05
F26G1.5	WBGene00017841	protein_coding_gene	1.70933	3.27009	4.08841e-15
H23N18.5	WBGene00019236	protein_coding_gene	1.70857	3.26836	1.12239e-09
T26C11.3	WBGene00020829	pseudogene	1.70828	3.2677	0.0230292
F40F11.4	WBGene00009589	protein_coding_gene	1.70638	3.26341	0.00322994
M02E1.4	WBGene00284848	protein_coding_gene	1.70475	3.25972	0.0157544
Y57E12B.4	WBGene00021964	protein_coding_gene	1.70424	3.25857	0.0144174
wrt-6	WBGene00006952	protein_coding_gene	1.70306	3.25591	2.06006e-07
F57E7.4	WBGene00077616	protein_coding_gene	1.70169	3.25281	0.01802
ZK1240.8	WBGene00022872	protein_coding_gene	1.70117	3.25165	0.0251873
R08F11.7	WBGene00019970	protein_coding_gene	1.69956	3.24801	0.00426883
ZK593.9	WBGene00014005	pseudogene	1.69627	3.24063	0.000921867
arrd-24	WBGene00009852	protein_coding_gene	1.69348	3.23436	0.00161128
E04D5.4	WBGene00008483	protein_coding_gene	1.69066	3.22803	0.000154345
str-180	WBGene00006224	protein_coding_gene	1.6905	3.22769	0.0120657
F13H8.5	WBGene00017438	protein_coding_gene	1.68855	3.22332	7.07979e-10
T12E12.6	WBGene00020465	protein_coding_gene	1.68398	3.21313	0.0143191
C14A6.5	WBGene00007569	protein_coding_gene	1.6834	3.21185	0.0233871
col-115	WBGene00000689	protein_coding_gene	1.68087	3.20622	3.15856e-06
ins-12	WBGene00002095	protein_coding_gene	1.68087	3.20622	0.0169008
nmy-3	WBGene00012437	protein_coding_gene	1.67968	3.20356	5.39883e-08
ZK354.9	WBGene00022710	protein_coding_gene	1.67297	3.1887	0.00767096
Y116A8A.6	WBGene00013776	protein_coding_gene	1.66924	3.18046	0.00480179
arrd-8	WBGene00012467	protein_coding_gene	1.66775	3.17718	0.00665202
col-159	WBGene00000732	protein_coding_gene	1.6665	3.17444	1.07003e-06
T24C12.4	WBGene00020766	protein_coding_gene	1.66467	3.17041	0.000718274
B0507.8	WBGene00015225	protein_coding_gene	1.66316	3.1671	0.00319752
mtl-1	WBGene00003473	protein_coding_gene	1.65071	3.13989	0.017055
col-111	WBGene00000685	protein_coding_gene	1.64711	3.13205	8.24914e-10
C25G6.3	WBGene00016108	protein_coding_gene	1.64614	3.12995	8.28055e-05
F01D4.8	WBGene00008490	protein_coding_gene	1.64582	3.12926	0.0227204
ttr-57	WBGene00050892	protein_coding_gene	1.64371	3.12469	0.00947943
linc-66	WBGene00219667	lincRNA_gene	1.64273	3.12257	0.0189285
F42A9.17	WBGene00235280	protein_coding_gene	1.64149	3.11987	0.0142173
csp-2	WBGene00000820	protein_coding_gene	1.64122	3.1193	0.00120401
C02E7.7	WBGene00015340	protein_coding_gene	1.64116	3.11916	1.2652e-11
R09A1.2	WBGene00019972	protein_coding_gene	1.64095	3.1187	5.11856e-15
spe-6	WBGene00004960	protein_coding_gene	1.63975	3.11612	8.73126e-13
R10E4.3	WBGene00011200	protein_coding_gene	1.63941	3.11538	0.00103624
R155.5	WBGene00189953	protein_coding_gene	1.63566	3.1073	0.0297478
R10F2.5	WBGene00019996	protein_coding_gene	1.63265	3.10083	0.0297088
F10D11.6	WBGene00008652	protein_coding_gene	1.63191	3.09923	3.41846e-25
F35H10.2	WBGene00018068	protein_coding_gene	1.62804	3.09094	4.79304e-06
Y69A2AR.46	WBGene00235288	protein_coding_gene	1.62801	3.09085	0.026482
ZK1098.6	WBGene00014223	protein_coding_gene	1.62587	3.08629	2.16948e-06
Y73B6BL.22	WBGene00022243	protein_coding_gene	1.62524	3.08494	0.0225728
T23E1.3	WBGene00020730	protein_coding_gene	1.62511	3.08466	0.00911958
H04M03.11	WBGene00019155	protein_coding_gene	1.625	3.08442	0.0290884
cpg-7	WBGene00010723	protein_coding_gene	1.62457	3.08351	0.000300932
col-129	WBGene00000703	protein_coding_gene	1.62454	3.08345	1.13334e-32
C24H12.6	WBGene00016075	protein_coding_gene	1.62299	3.08012	0.0100634
F43E2.6	WBGene00018394	protein_coding_gene	1.62052	3.07485	1.7674e-05
clec-76	WBGene00021587	protein_coding_gene	1.61954	3.07277	0.000570551
Y71G12B.17	WBGene00022155	protein_coding_gene	1.61635	3.06598	2.08228e-06
R07H5.9	WBGene00011129	protein_coding_gene	1.61514	3.06342	0.000431452
C25D7.2	WBGene00007715	pseudogene	1.61284	3.05853	0.0298781
cpr-2	WBGene00000782	protein_coding_gene	1.61213	3.05703	0.0279524
R11G11.6	WBGene00020014	protein_coding_gene	1.61147	3.05563	0.0188465
mpst-2	WBGene00010380	protein_coding_gene	1.60994	3.05238	0.0200393
snf-7	WBGene00004906	protein_coding_gene	1.60607	3.04422	0.000391061
fipr-11	WBGene00008244	protein_coding_gene	1.60163	3.03485	4.17155e-06
Y47H9B.2	WBGene00012946	protein_coding_gene	1.60053	3.03255	0.000506562
T23B5.6	WBGene00235112	protein_coding_gene	1.60017	3.03179	0.0217776
T03F6.4	WBGene00011400	protein_coding_gene	1.59993	3.03128	1.30695e-05
F59B10.3	WBGene00010319	protein_coding_gene	1.59821	3.02768	1.13637e-05
nas-4	WBGene00003523	protein_coding_gene	1.59448	3.01985	6.60669e-05
mam-2	WBGene00008150	protein_coding_gene	1.59441	3.01971	0.00205012
C06E1.7	WBGene00015522	protein_coding_gene	1.59077	3.0121	0.00778833
D2062.13	WBGene00194711	protein_coding_gene	1.59043	3.0114	0.0271578
T19C3.2	WBGene00020560	protein_coding_gene	1.58797	3.00626	4.19192e-06
F38H4.5	WBGene00009549	protein_coding_gene	1.5875	3.00529	0.000959326
F08F8.6	WBGene00017271	protein_coding_gene	1.58674	3.0037	0.000625456
C35A5.10	WBGene00044016	protein_coding_gene	1.58664	3.00349	0.00744049
C15F1.2	WBGene00015795	protein_coding_gene	1.58475	2.99955	0.000421485
col-166	WBGene00000739	protein_coding_gene	1.58459	2.99923	1.43856e-32
F23C8.7	WBGene00017736	protein_coding_gene	1.58453	2.99911	1.26098e-07
R05G6.9	WBGene00019901	protein_coding_gene	1.58279	2.99549	0.0274942
cyp-34A10	WBGene00015045	protein_coding_gene	1.58241	2.9947	0.0088775
srx-58	WBGene00005949	protein_coding_gene	1.58066	2.99107	0.0230292
osm-9	WBGene00003889	protein_coding_gene	1.57919	2.98802	0.00227518
ins-11	WBGene00002094	protein_coding_gene	1.57563	2.98066	0.0295778
C04G2.12	WBGene00045104	pseudogene	1.5751	2.97956	0.0245226
H10E21.4	WBGene00019184	protein_coding_gene	1.57474	2.97881	3.48485e-07
T21E12.5	WBGene00020656	protein_coding_gene	1.57318	2.97561	0.0244519
F14D7.6	WBGene00008793	protein_coding_gene	1.57078	2.97065	1.03545e-09
fbxa-195	WBGene00019976	pseudogene	1.56824	2.96543	0.0387493
pho-11	WBGene00007331	protein_coding_gene	1.56546	2.95972	2.33007e-28
nhr-234	WBGene00012596	protein_coding_gene	1.5654	2.95959	0.036251
Y105C5A.25	WBGene00013644	pseudogene	1.56393	2.95657	0.0025003
piit-1	WBGene00009384	protein_coding_gene	1.56339	2.95548	6.81972e-10
kin-14	WBGene00002198	protein_coding_gene	1.56145	2.95151	1.38336e-11
F28H7.2	WBGene00009236	protein_coding_gene	1.55922	2.94695	0.0324992
gpx-3	WBGene00007517	protein_coding_gene	1.55638	2.94114	1.03177e-14
R13H4.8	WBGene00011266	protein_coding_gene	1.5558	2.93996	0.00340328
sfxn-1.4	WBGene00008137	protein_coding_gene	1.55442	2.93716	3.84521e-06
dao-6	WBGene00000932	protein_coding_gene	1.5539	2.9361	0.0116844
C48D1.9	WBGene00194643	protein_coding_gene	1.55239	2.93303	0.00322704
F19B6.3	WBGene00008949	protein_coding_gene	1.54892	2.92598	0.0172657
ZK177.2	WBGene00022670	protein_coding_gene	1.54613	2.92033	0.0409903
pqn-72	WBGene00004154	protein_coding_gene	1.54529	2.91862	7.94842e-12
Y37E11AL.12	WBGene00195010	protein_coding_gene	1.54404	2.9161	0.0409606
C31G12.4	WBGene00007853	protein_coding_gene	1.54279	2.91358	0.00775102
K07A12.5	WBGene00010623	protein_coding_gene	1.54278	2.91356	8.98303e-09
nep-3	WBGene00016778	protein_coding_gene	1.54001	2.90797	0.0136772
Y116A8C.465	WBGene00194957	protein_coding_gene	1.53781	2.90354	0.0271915
K01D12.5	WBGene00010464	protein_coding_gene	1.53681	2.90151	0.00600465
Y110A2AL.2	WBGene00022439	protein_coding_gene	1.5344	2.89669	0.0199982
nep-22	WBGene00020788	protein_coding_gene	1.53308	2.89403	2.63664e-35
C48D5.3	WBGene00008180	protein_coding_gene	1.533	2.89387	0.0399884
ZC21.3	WBGene00022505	protein_coding_gene	1.53194	2.89174	2.49067e-22
C45G9.10	WBGene00016681	protein_coding_gene	1.53153	2.89093	0.0146548
C49F8.15	WBGene00304787	protein_coding_gene	1.53142	2.8907	0.0190873
clpr-1	WBGene00012233	protein_coding_gene	1.52782	2.8835	0.0150973
F26B1.1	WBGene00017815	protein_coding_gene	1.52691	2.88169	0.0156653
Y94H6A.2	WBGene00022375	protein_coding_gene	1.52556	2.87898	0.0222385
F16B12.7	WBGene00008883	protein_coding_gene	1.52524	2.87834	0.0428151
fbxc-48	WBGene00015615	protein_coding_gene	1.525	2.87787	0.0312033
oac-31	WBGene00018707	protein_coding_gene	1.52467	2.8772	0.00476903
gcy-5	WBGene00001532	protein_coding_gene	1.52386	2.8756	0.0439717
Y41C4A.21	WBGene00194733	protein_coding_gene	1.52237	2.87262	0.0295975
fipr-29	WBGene00019171	protein_coding_gene	1.52159	2.87107	0.0139975
Y75B7B.2	WBGene00022289	protein_coding_gene	1.5208	2.8695	0.0319658
F26G1.11	WBGene00045455	protein_coding_gene	1.52055	2.86901	0.00653298
F22D3.4	WBGene00017700	protein_coding_gene	1.52044	2.86878	0.00509323
lact-7	WBGene00008047	protein_coding_gene	1.51692	2.86179	0.00235876
C30F2.3	WBGene00007817	protein_coding_gene	1.51685	2.86165	7.94273e-07
fbxa-218	WBGene00013036	protein_coding_gene	1.51557	2.85911	0.00313481
math-46	WBGene00021175	protein_coding_gene	1.5143	2.85661	0.0370597
mpz-5	WBGene00011241	protein_coding_gene	1.51397	2.85594	0.000358491
C17B7.4	WBGene00015878	protein_coding_gene	1.51216	2.85237	0.00791914
Y47D7A.6	WBGene00021619	protein_coding_gene	1.51102	2.85012	0.000124776
ifd-1	WBGene00002057	protein_coding_gene	1.5098	2.84771	8.99522e-13
C31H1.2	WBGene00016287	protein_coding_gene	1.50532	2.83888	0.0220462
C06A5.2	WBGene00015500	protein_coding_gene	1.50515	2.83854	0.00142076
ttr-56	WBGene00050896	protein_coding_gene	1.50142	2.83121	0.0456107
myo-1	WBGene00002348	protein_coding_gene	1.50079	2.82997	6.20683e-36
F13A2.6	WBGene00017415	pseudogene	1.4993	2.82706	0.0145832
W01A8.10	WBGene00195257	pseudogene	1.49666	2.82189	0.0309105
T06E4.5	WBGene00011533	protein_coding_gene	1.49404	2.81677	0.0444529
F21F8.6	WBGene00017680	pseudogene	1.49047	2.80981	0.0271578
F36H2.4	WBGene00044247	protein_coding_gene	1.48983	2.80855	0.0164333
T24F1.7	WBGene00011999	protein_coding_gene	1.48951	2.80794	0.00903393
abu-14	WBGene00004174	protein_coding_gene	1.48948	2.80788	0.000365466
scl-14	WBGene00008625	protein_coding_gene	1.48941	2.80774	0.0393672
C50H2.13	WBGene00008246	protein_coding_gene	1.4883	2.80558	4.60272e-06
T24A6.17	WBGene00020754	protein_coding_gene	1.48825	2.80548	0.0166508
T26H5.8	WBGene00012070	protein_coding_gene	1.48736	2.80375	0.0328456
pitr-5	WBGene00017312	protein_coding_gene	1.48668	2.80243	3.03966e-09
K09C8.9	WBGene00164969	protein_coding_gene	1.48633	2.80175	0.0250296
acdh-6	WBGene00015335	protein_coding_gene	1.4857	2.80053	0.00125919
F07F6.2	WBGene00017216	protein_coding_gene	1.48445	2.7981	0.0188357
C39B10.1	WBGene00008021	protein_coding_gene	1.48209	2.79353	0.00155665
Y116A8C.33	WBGene00013809	protein_coding_gene	1.47818	2.78598	9.7168e-08
col-10	WBGene00000599	protein_coding_gene	1.47696	2.78362	0.0453109
C14F11.4	WBGene00015780	protein_coding_gene	1.47641	2.78255	5.46483e-27
R09E10.13	WBGene00194658	protein_coding_gene	1.47581	2.78139	0.0246252
scl-3	WBGene00009896	protein_coding_gene	1.47379	2.77751	7.13564e-12
D1086.18	WBGene00045405	protein_coding_gene	1.47257	2.77515	0.000281537
W02D7.11	WBGene00020946	protein_coding_gene	1.46941	2.76909	0.0433729
F22F7.11	WBGene00235326	protein_coding_gene	1.46929	2.76886	0.0184899
F47H4.2	WBGene00009835	protein_coding_gene	1.46916	2.7686	0.000487367
ZK938.12	WBGene00271806	protein_coding_gene	1.46866	2.76764	0.0187675
F12A10.2	WBGene00017391	pseudogene	1.46866	2.76764	0.0187675
bus-1	WBGene00044617	protein_coding_gene	1.46671	2.76391	0.047175
col-128	WBGene00000702	protein_coding_gene	1.46455	2.75978	0.0174726
K08F9.3	WBGene00010686	protein_coding_gene	1.46423	2.75917	0.0149042
ZK1290.7	WBGene00022889	protein_coding_gene	1.46188	2.75467	0.0464594
oac-30	WBGene00018573	protein_coding_gene	1.4611	2.75318	0.0148936
F14D2.19	WBGene00206522	protein_coding_gene	1.45965	2.75042	0.000122982
F46E10.18	WBGene00206358	protein_coding_gene	1.45897	2.74913	0.0385022
clec-61	WBGene00014047	protein_coding_gene	1.45836	2.74795	0.0218625
grl-5	WBGene00001714	protein_coding_gene	1.45749	2.7463	1.78461e-06
C26E6.1	WBGene00016137	protein_coding_gene	1.45447	2.74056	0.0483457
Y55F3AM.14	WBGene00021931	protein_coding_gene	1.45396	2.73959	0.00963188
col-89	WBGene00000664	protein_coding_gene	1.45371	2.73911	1.77214e-05
Y69E1A.3	WBGene00013475	protein_coding_gene	1.45369	2.73908	0.0120673
pqn-84	WBGene00004165	protein_coding_gene	1.44794	2.72819	0.029793
msd-1	WBGene00009680	protein_coding_gene	1.44653	2.72551	0.0491869
dod-3	WBGene00016052	protein_coding_gene	1.4454	2.72338	0.0352213
F23C8.8	WBGene00017737	protein_coding_gene	1.4453	2.72319	5.94416e-05
K08D12.8	WBGene00195004	protein_coding_gene	1.44527	2.72314	0.0139349
qua-1	WBGene00004264	protein_coding_gene	1.44369	2.72016	3.34027e-18
Y119C1B.11	WBGene00044441	protein_coding_gene	1.44203	2.71702	0.0374607
C10A4.2	WBGene00015663	protein_coding_gene	1.44159	2.71619	0.039291
Y71A12B.23	WBGene00195227	protein_coding_gene	1.44	2.7132	0.0354473
smf-3	WBGene00004878	protein_coding_gene	1.43996	2.71314	0.0010514
F28A10.2	WBGene00017870	pseudogene	1.43908	2.71148	0.0203056
T04F3.1	WBGene00011436	protein_coding_gene	1.43901	2.71134	1.28352e-29
F33A8.7	WBGene00009355	protein_coding_gene	1.43698	2.70754	0.00075192
anr-5	WBGene00219705	antisense_lncRNA_gene	1.43651	2.70666	0.0211788
K06A9.1	WBGene00019435	protein_coding_gene	1.43623	2.70613	2.97143e-07
col-177	WBGene00000750	protein_coding_gene	1.43589	2.70549	0.00652063
C16D9.5	WBGene00015860	protein_coding_gene	1.43569	2.70512	0.00233457
T06G6.8	WBGene00011549	pseudogene	1.43548	2.70472	0.0471451
C07A9.13	WBGene00044227	protein_coding_gene	1.43545	2.70467	0.0246613
clpr-2	WBGene00023410	protein_coding_gene	1.43514	2.70409	0.0496081
chil-23	WBGene00011167	protein_coding_gene	1.43303	2.70013	0.0234984
Y42H9AR.5	WBGene00021540	protein_coding_gene	1.43059	2.69557	0.00696884
ador-1	WBGene00011878	protein_coding_gene	1.43045	2.69531	0.000508199
F53F1.4	WBGene00009982	protein_coding_gene	1.42952	2.69357	0.000801434
C25D7.12	WBGene00007721	pseudogene	1.42926	2.69309	0.0198751
pho-6	WBGene00018696	protein_coding_gene	1.4292	2.69298	0.000698966
K01A6.4	WBGene00010446	protein_coding_gene	1.42681	2.68851	0.0321447
C46H11.2	WBGene00016728	protein_coding_gene	1.4245	2.68422	4.26073e-05
ncx-8	WBGene00003573	protein_coding_gene	1.42444	2.68411	1.48158e-05
ZC116.5	WBGene00119204	protein_coding_gene	1.42064	2.67705	1.54026e-06
gpa-18	WBGene00020997	protein_coding_gene	1.42041	2.67662	0.0335172
T10E10.4	WBGene00020421	protein_coding_gene	1.41875	2.67353	0.000187834
T23G11.10	WBGene00011973	protein_coding_gene	1.41738	2.671	0.0481767
zipt-17	WBGene00006487	protein_coding_gene	1.41676	2.66986	0.00410465
C25F6.8	WBGene00044569	protein_coding_gene	1.41367	2.66414	0.0379102
M02G9.2	WBGene00010831	protein_coding_gene	1.41205	2.66115	0.0017606
F41F3.3	WBGene00018297	protein_coding_gene	1.4095	2.65644	0.00161998
R10F2.6	WBGene00019997	protein_coding_gene	1.40561	2.6493	9.49242e-13
T19H12.15	WBGene00271827	protein_coding_gene	1.4054	2.6489	5.89079e-06
C14A6.8	WBGene00007572	protein_coding_gene	1.40479	2.64779	0.0232889
nas-14	WBGene00003533	protein_coding_gene	1.40463	2.6475	8.28055e-05
col-186	WBGene00000759	protein_coding_gene	1.40462	2.64747	4.70769e-07
F57H12.6	WBGene00019021	protein_coding_gene	1.40264	2.64385	0.00618802
ZC434.9	WBGene00013895	protein_coding_gene	1.40219	2.64302	1.64399e-17
fipr-2	WBGene00009097	protein_coding_gene	1.40213	2.64292	8.99885e-20
ins-8	WBGene00002091	protein_coding_gene	1.40099	2.64082	0.023358
T17H7.7	WBGene00020551	protein_coding_gene	1.39686	2.63329	1.98865e-06
sul-2	WBGene00006309	protein_coding_gene	1.39655	2.63271	4.04681e-06
C16C8.22	WBGene00195072	protein_coding_gene	1.39533	2.63049	0.0259123
R193.2	WBGene00020128	protein_coding_gene	1.39461	2.62917	0.00267295
ssp-36	WBGene00011749	protein_coding_gene	1.39344	2.62705	0.0480488
clec-180	WBGene00017991	protein_coding_gene	1.39249	2.62531	1.15288e-08
nas-21	WBGene00003540	protein_coding_gene	1.39125	2.62305	0.0477731
Y60C6A.2	WBGene00202498	protein_coding_gene	1.38889	2.61876	0.0218996
R102.11	WBGene00077714	protein_coding_gene	1.38736	2.616	0.0253109
T20B6.3	WBGene00020599	protein_coding_gene	1.38712	2.61556	4.0476e-05
R12A1.3	WBGene00020017	protein_coding_gene	1.38567	2.61294	5.59885e-06
Y60A3A.24	WBGene00023519	protein_coding_gene	1.38529	2.61224	0.00338412
col-33	WBGene00000610	protein_coding_gene	1.38528	2.61223	0.00771328
nekl-4	WBGene00017033	protein_coding_gene	1.38507	2.61185	0.00902285
Y106G6D.4	WBGene00013701	protein_coding_gene	1.38504	2.61179	0.00150111
Y57G11C.57	WBGene00045311	pseudogene	1.38322	2.6085	0.0257975
C25D7.14	WBGene00014681	pseudogene	1.38222	2.6067	0.0227415
C04B4.1	WBGene00007289	protein_coding_gene	1.38206	2.6064	0.0482244
amx-2	WBGene00000138	protein_coding_gene	1.37885	2.60062	1.34969e-16
zmp-6	WBGene00020646	protein_coding_gene	1.37794	2.59896	0.0366207
F41G4.7	WBGene00018310	protein_coding_gene	1.37785	2.59881	0.0339273
ZK973.8	WBGene00022834	protein_coding_gene	1.37563	2.59482	2.00849e-06
T01H3.5	WBGene00011351	protein_coding_gene	1.37511	2.59388	0.00366677
F36H2.6	WBGene00194653	protein_coding_gene	1.37451	2.5928	0.0476416
dpf-6	WBGene00001059	protein_coding_gene	1.37297	2.59003	8.42618e-05
C55C3.3	WBGene00016953	protein_coding_gene	1.37283	2.58978	3.50287e-14
skpo-3	WBGene00017968	protein_coding_gene	1.37228	2.5888	1.25494e-19
col-149	WBGene00000722	protein_coding_gene	1.37115	2.58676	8.02647e-06
nhr-7	WBGene00003606	protein_coding_gene	1.36897	2.58286	1.40783e-07
ocr-2	WBGene00003839	protein_coding_gene	1.36783	2.58083	0.00197175
sth-1	WBGene00006060	protein_coding_gene	1.36742	2.58009	6.07067e-05
C54D10.9	WBGene00008303	protein_coding_gene	1.36736	2.57998	0.0362809
Y43F8B.3	WBGene00012814	protein_coding_gene	1.36725	2.57978	3.82721e-08
lips-9	WBGene00010267	protein_coding_gene	1.36415	2.57424	0.00450054
Y53G8AM.6	WBGene00021806	protein_coding_gene	1.36351	2.5731	0.0271578
B0228.10	WBGene00219780	snoRNA_gene	1.36266	2.57159	0.0178301
ZC412.10	WBGene00050943	protein_coding_gene	1.36234	2.57101	4.73114e-06
Y94H6A.10	WBGene00022382	protein_coding_gene	1.36153	2.56958	0.00559178
tyr-2	WBGene00010661	protein_coding_gene	1.35843	2.56407	9.55203e-17
C47D2.1	WBGene00016738	protein_coding_gene	1.3534	2.55513	0.0038196
lron-2	WBGene00022789	protein_coding_gene	1.3521	2.55283	1.01363e-05
arrd-12	WBGene00011053	protein_coding_gene	1.35087	2.55065	0.0358684
F13H8.8	WBGene00017441	protein_coding_gene	1.34787	2.54536	5.90772e-05
nas-7	WBGene00003526	protein_coding_gene	1.34717	2.54412	3.35335e-07
T06D8.10	WBGene00011530	protein_coding_gene	1.3471	2.54401	5.20597e-05
pals-39	WBGene00008301	protein_coding_gene	1.3449	2.54012	0.0271578
Y46G5A.36	WBGene00012921	protein_coding_gene	1.33921	2.53013	0.011576
F45E4.5	WBGene00018470	protein_coding_gene	1.33817	2.5283	2.90789e-06
Y18H1A.11	WBGene00021215	protein_coding_gene	1.33364	2.52038	0.00455931
tsp-3	WBGene00006629	protein_coding_gene	1.33363	2.52036	0.00745794
fat-3	WBGene00001395	protein_coding_gene	1.33344	2.52002	9.32991e-22
gcy-7	WBGene00001534	protein_coding_gene	1.33151	2.51667	0.0211343
Y102A11A.7	WBGene00022417	protein_coding_gene	1.3293	2.51281	0.0010514
D1007.13	WBGene00017009	protein_coding_gene	1.32866	2.51169	0.0218323
F14H12.3	WBGene00017471	protein_coding_gene	1.32601	2.50709	9.39503e-09
gst-6	WBGene00001754	protein_coding_gene	1.32245	2.50091	2.05674e-09
F41H10.5	WBGene00018318	protein_coding_gene	1.32045	2.49744	0.00135032
col-174	WBGene00000747	protein_coding_gene	1.32039	2.49734	0.00126674
lido-18	WBGene00015988	protein_coding_gene	1.32017	2.49695	2.04868e-07
Y47D7A.7	WBGene00021620	protein_coding_gene	1.31945	2.4957	0.0465605
K10G4.3	WBGene00010752	protein_coding_gene	1.31918	2.49525	0.00342303
snf-9	WBGene00004908	protein_coding_gene	1.31684	2.4912	9.69295e-16
T19D12.1	WBGene00020576	protein_coding_gene	1.31571	2.48925	2.18962e-13
C55A6.11	WBGene00008340	protein_coding_gene	1.31431	2.48684	0.0460347
C35E7.12	WBGene00271779	protein_coding_gene	1.31422	2.48667	0.0310037
ugt-66	WBGene00016013	protein_coding_gene	1.31373	2.48583	2.3266e-06
B0280.7	WBGene00015103	protein_coding_gene	1.31234	2.48345	0.0107647
T06A4.3	WBGene00020283	protein_coding_gene	1.31191	2.4827	2.49635e-07
T09B4.7	WBGene00020381	protein_coding_gene	1.31183	2.48255	0.0342692
R07B1.13	WBGene00138711	protein_coding_gene	1.31053	2.48033	0.00493358
sri-56	WBGene00005568	pseudogene	1.30647	2.47336	0.0336549
C06G1.2	WBGene00015546	protein_coding_gene	1.30569	2.47202	0.000864927
T05C12.8	WBGene00011471	protein_coding_gene	1.30514	2.47107	0.0098758
Y65B4BR.1	WBGene00022040	protein_coding_gene	1.30253	2.4666	0.000703663
fbxa-14	WBGene00022326	protein_coding_gene	1.30248	2.46653	0.000128012
C09G5.7	WBGene00007489	protein_coding_gene	1.30235	2.46631	3.70552e-05
Y69A2AR.50	WBGene00235342	protein_coding_gene	1.30142	2.46471	0.0310777
fbxa-158	WBGene00015602	protein_coding_gene	1.30021	2.46265	0.0471811
ttr-29	WBGene00011286	protein_coding_gene	1.2987	2.46007	0.000771521
ZC434.3	WBGene00013891	protein_coding_gene	1.29454	2.453	0.00111912
C26B2.8	WBGene00016130	protein_coding_gene	1.29175	2.44825	0.00779509
fbxa-42	WBGene00044676	protein_coding_gene	1.29009	2.44544	0.00392851
nlp-67	WBGene00011227	protein_coding_gene	1.29005	2.44537	0.00152522
W03G11.2	WBGene00012224	protein_coding_gene	1.28921	2.44394	0.00369439
F13E9.15	WBGene00045208	protein_coding_gene	1.28825	2.44232	1.11276e-05
C01G12.3	WBGene00007244	protein_coding_gene	1.2877	2.44138	2.50596e-06
marg-1	WBGene00018538	protein_coding_gene	1.28714	2.44045	2.21691e-17
col-118	WBGene00000692	protein_coding_gene	1.28655	2.43943	2.60021e-21
Y53G8B.3	WBGene00021819	pseudogene	1.28406	2.43523	0.0119484
C10A4.9	WBGene00045456	protein_coding_gene	1.28363	2.43451	0.026326
F32D8.7	WBGene00009331	protein_coding_gene	1.28338	2.43409	0.00115171
scd-2	WBGene00004740	protein_coding_gene	1.28242	2.43247	3.76813e-06
C55A6.3	WBGene00008332	protein_coding_gene	1.28114	2.4303	4.34096e-05
ZK930.5	WBGene00014155	protein_coding_gene	1.2807	2.42957	0.0142591
feh-1	WBGene00001410	protein_coding_gene	1.28056	2.42933	3.09142e-10
D2092.8	WBGene00017068	protein_coding_gene	1.28027	2.42884	0.00215281
twk-21	WBGene00006674	protein_coding_gene	1.27849	2.42585	0.0257213
F53B3.6	WBGene00018744	protein_coding_gene	1.27729	2.42383	5.5358e-05
C04F1.1	WBGene00015442	protein_coding_gene	1.27534	2.42056	0.0239354
T20D4.10	WBGene00020616	protein_coding_gene	1.27361	2.41765	0.00895896
col-182	WBGene00000755	pseudogene	1.27116	2.41356	0.00352403
Y38A10A.2	WBGene00021389	protein_coding_gene	1.26786	2.40804	0.000770634
ttr-27	WBGene00011284	protein_coding_gene	1.26674	2.40618	3.63978e-08
Y32B12C.5	WBGene00194769	pseudogene	1.26478	2.4029	0.0041032
C45E5.4	WBGene00016667	protein_coding_gene	1.26204	2.39835	7.65723e-05
F13B12.3	WBGene00008731	protein_coding_gene	1.2611	2.39678	0.000731083
Y71F9AL.4	WBGene00022110	protein_coding_gene	1.2603	2.39546	5.28144e-13
C17G10.7	WBGene00015919	protein_coding_gene	1.26018	2.39526	0.00378995
kmo-2	WBGene00011088	protein_coding_gene	1.2589	2.39313	0.000573854
clec-221	WBGene00008916	protein_coding_gene	1.25872	2.39283	0.0257164
Y6E2A.4	WBGene00012398	protein_coding_gene	1.25799	2.39163	0.0324674
col-46	WBGene00000623	protein_coding_gene	1.25776	2.39124	0.028417
C28C12.4	WBGene00016180	protein_coding_gene	1.25728	2.39044	8.04212e-05
far-4	WBGene00001388	protein_coding_gene	1.25435	2.3856	0.0104791
dmd-8	WBGene00020708	protein_coding_gene	1.25282	2.38307	0.0251953
iff-2	WBGene00002065	protein_coding_gene	1.25084	2.37979	1.0044e-17
C16B8.2	WBGene00015822	protein_coding_gene	1.24905	2.37684	0.00254838
F53H4.3	WBGene00010008	protein_coding_gene	1.24685	2.37323	0.00172934
F45D3.2	WBGene00009722	protein_coding_gene	1.24512	2.37038	0.000178182
ZC116.1	WBGene00013853	protein_coding_gene	1.24231	2.36577	9.62658e-12
Y51A2B.9	WBGene00050907	protein_coding_gene	1.24085	2.36338	0.0407675
F54F7.11	WBGene00194932	pseudogene	1.23851	2.35955	0.0430573
Y48A6B.7	WBGene00012968	protein_coding_gene	1.23446	2.35293	6.29383e-07
ndx-2	WBGene00003579	protein_coding_gene	1.23383	2.35191	1.37923e-07
F13B6.1	WBGene00017416	protein_coding_gene	1.23205	2.349	0.0127483
nlp-25	WBGene00003763	protein_coding_gene	1.22981	2.34536	0.00938975
clec-143	WBGene00014063	protein_coding_gene	1.2292	2.34437	0.0245226
haf-4	WBGene00001814	protein_coding_gene	1.22734	2.34135	2.07745e-19
ZK470.6	WBGene00022747	protein_coding_gene	1.22712	2.34099	0.038472
ugt-6	WBGene00013904	protein_coding_gene	1.2262	2.3395	2.94723e-05
M04C3.2	WBGene00010851	protein_coding_gene	1.22471	2.33709	9.19211e-05
Y46H3A.4	WBGene00021600	protein_coding_gene	1.22328	2.33477	0.01954
cyp-37B1	WBGene00009226	protein_coding_gene	1.22282	2.33402	0.0399529
R160.3	WBGene00020120	protein_coding_gene	1.21537	2.32201	0.0141349
lips-7	WBGene00015645	protein_coding_gene	1.21503	2.32146	0.0123885
prk-2	WBGene00004183	protein_coding_gene	1.21336	2.31877	1.76436e-06
fbxa-39	WBGene00021859	protein_coding_gene	1.20724	2.30896	0.0474154
F09B12.3	WBGene00008607	protein_coding_gene	1.20445	2.3045	0.0198989
fil-2	WBGene00019668	protein_coding_gene	1.20399	2.30375	0.0464151
C36B7.5	WBGene00016468	protein_coding_gene	1.20389	2.3036	0.00156029
F13D11.4	WBGene00017429	protein_coding_gene	1.20371	2.30331	1.96619e-07
B0034.1	WBGene00015002	protein_coding_gene	1.20219	2.30089	0.00310594
W02D7.8	WBGene00020943	protein_coding_gene	1.20102	2.29902	0.0422586
Y18H1A.9	WBGene00021213	protein_coding_gene	1.20003	2.29744	4.90922e-05
bus-4	WBGene00044620	protein_coding_gene	1.1997	2.29692	0.000299636
clik-2	WBGene00016898	protein_coding_gene	1.19944	2.2965	6.14088e-25
W10C8.4	WBGene00021127	protein_coding_gene	1.19912	2.29599	0.00851606
lin-29	WBGene00003015	protein_coding_gene	1.19672	2.29219	1.02453e-05
phat-4	WBGene00020237	protein_coding_gene	1.19515	2.28968	6.26215e-10
B0563.5	WBGene00015262	protein_coding_gene	1.19336	2.28685	0.021467
ugt-30	WBGene00011340	protein_coding_gene	1.19214	2.28492	0.00174625
srx-45	WBGene00005936	protein_coding_gene	1.19147	2.28385	0.0159793
irg-3	WBGene00018760	protein_coding_gene	1.19142	2.28377	1.18977e-07
ptr-23	WBGene00004237	protein_coding_gene	1.18996	2.28146	3.77599e-14
F26C11.1	WBGene00009146	protein_coding_gene	1.18983	2.28126	0.00188444
T22G5.1	WBGene00011929	protein_coding_gene	1.18978	2.28118	0.0366369
nas-32	WBGene00003550	protein_coding_gene	1.18922	2.2803	0.000922126
hsp-12.6	WBGene00002013	protein_coding_gene	1.18792	2.27823	0.0120003
C07E3.3	WBGene00007414	protein_coding_gene	1.18781	2.27806	0.000214588
C18E9.7	WBGene00007687	protein_coding_gene	1.18644	2.27591	0.000537781
F46C8.8	WBGene00018487	protein_coding_gene	1.1839	2.2719	0.00718508
ifb-2	WBGene00002054	protein_coding_gene	1.18243	2.26958	1.75811e-11
ZK863.8	WBGene00014125	protein_coding_gene	1.17999	2.26575	4.20721e-08
eef-1A.2	WBGene00001169	protein_coding_gene	1.17863	2.26361	0.000421203
scl-5	WBGene00008027	protein_coding_gene	1.1775	2.26185	6.78939e-06
pals-19	WBGene00044761	protein_coding_gene	1.1775	2.26185	0.035015
Y26G10.6	WBGene00189931	protein_coding_gene	1.1774	2.2617	0.0382929
col-34	WBGene00000611	protein_coding_gene	1.17719	2.26136	2.77622e-12
Y54G2A.48	WBGene00044491	protein_coding_gene	1.17659	2.26042	0.00580398
pqn-94	WBGene00004173	protein_coding_gene	1.17478	2.25759	2.12125e-13
T05H4.7	WBGene00020270	protein_coding_gene	1.17433	2.25687	0.0304161
M03E7.4	WBGene00019756	protein_coding_gene	1.17131	2.25216	0.0253758
T11B7.2	WBGene00011707	protein_coding_gene	1.16855	2.24786	0.00558604
cyp-35A2	WBGene00015400	protein_coding_gene	1.16839	2.24761	2.90428e-10
lin-42	WBGene00018572	protein_coding_gene	1.16645	2.24459	3.94439e-09
C32H11.3	WBGene00007866	protein_coding_gene	1.16563	2.24331	0.0421577
F27C1.11	WBGene00017858	protein_coding_gene	1.16537	2.24291	0.00250085
ZC239.15	WBGene00022573	protein_coding_gene	1.16359	2.24015	0.0409528
des-2	WBGene00000955	protein_coding_gene	1.16303	2.23927	0.00540976
ZK1307.7	WBGene00014248	protein_coding_gene	1.162	2.23768	0.0246806
anp-1	WBGene00011587	protein_coding_gene	1.1615	2.2369	8.51393e-13
fipr-9	WBGene00044175	protein_coding_gene	1.15976	2.2342	0.000407979
lips-15	WBGene00012585	protein_coding_gene	1.15857	2.23236	4.24776e-19
ddn-1	WBGene00015227	protein_coding_gene	1.15688	2.22975	0.00955488
C05E7.3	WBGene00007345	protein_coding_gene	1.15518	2.22712	0.0457658
fipr-1	WBGene00009096	protein_coding_gene	1.15499	2.22683	4.39758e-09
ztf-2	WBGene00008762	protein_coding_gene	1.15446	2.22601	0.0465499
wht-3	WBGene00007631	protein_coding_gene	1.15418	2.22558	0.0398686
fbxb-36	WBGene00017211	protein_coding_gene	1.15116	2.22093	0.00648552
tnt-4	WBGene00006589	protein_coding_gene	1.14986	2.21892	1.3671e-21
F58E6.13	WBGene00077697	protein_coding_gene	1.1498	2.21883	0.00147899
F54C1.1	WBGene00018789	protein_coding_gene	1.14865	2.21707	0.00317628
T28C12.6	WBGene00020893	protein_coding_gene	1.14865	2.21706	0.0157796
C17E4.1	WBGene00007641	protein_coding_gene	1.1468	2.21423	0.0185705
C34E11.2	WBGene00007935	protein_coding_gene	1.14552	2.21226	8.91099e-05
snt-7	WBGene00011682	protein_coding_gene	1.14511	2.21163	0.0219984
acox-1.4	WBGene00008567	protein_coding_gene	1.14165	2.20634	6.78581e-05
F46A8.1	WBGene00014759	pseudogene	1.1414	2.20594	0.0468043
C16E9.1	WBGene00015865	protein_coding_gene	1.14048	2.20454	0.00125521
mctp-1	WBGene00017063	protein_coding_gene	1.14006	2.2039	5.79272e-09
K09F6.4	WBGene00019587	protein_coding_gene	1.13712	2.19942	0.000277842
nhr-277	WBGene00022374	protein_coding_gene	1.13695	2.19915	0.0135456
bus-19	WBGene00011590	protein_coding_gene	1.13535	2.19671	1.75695e-08
ugt-16	WBGene00013901	protein_coding_gene	1.13389	2.1945	0.0384978
ghi-1	WBGene00013923	protein_coding_gene	1.13304	2.1932	0.00194844
mltn-3	WBGene00012199	protein_coding_gene	1.13057	2.18945	0.0275948
Y22D7AR.7	WBGene00021261	protein_coding_gene	1.12924	2.18743	0.0271578
C02F4.4	WBGene00007264	protein_coding_gene	1.12788	2.18537	0.033168
bus-2	WBGene00044618	protein_coding_gene	1.12673	2.18364	0.0383763
C09F12.2	WBGene00007482	protein_coding_gene	1.12643	2.18318	0.0119561
abu-12	WBGene00004127	protein_coding_gene	1.12578	2.1822	0.00380044
npr-22	WBGene00022004	protein_coding_gene	1.12335	2.17853	0.00447945
hrg-4	WBGene00009493	protein_coding_gene	1.12102	2.175	0.000232457
ptr-12	WBGene00004226	protein_coding_gene	1.11968	2.17299	2.0337e-05
best-17	WBGene00020559	protein_coding_gene	1.11939	2.17255	1.40455e-05
Y57G11C.1130	WBGene00194649	protein_coding_gene	1.11564	2.16692	0.00623479
bath-46	WBGene00020325	protein_coding_gene	1.11044	2.15912	0.010074
lgc-42	WBGene00021437	protein_coding_gene	1.10901	2.15698	0.0038366
W05E10.5	WBGene00012282	protein_coding_gene	1.10616	2.15272	0.0392904
F59E11.2	WBGene00019109	protein_coding_gene	1.10582	2.15221	0.0236677
C27D6.12	WBGene00044389	protein_coding_gene	1.10513	2.15118	1.09453e-05
haf-9	WBGene00001819	protein_coding_gene	1.10323	2.14835	2.78562e-09
C16D9.1	WBGene00015857	protein_coding_gene	1.10033	2.14404	0.0357085
C55C3.1	WBGene00016951	protein_coding_gene	1.09997	2.1435	0.0162957
dac-1	WBGene00000895	protein_coding_gene	1.09784	2.14034	0.00897855
Y54G2A.41	WBGene00044485	protein_coding_gene	1.09711	2.13926	0.00135613
C49A9.3	WBGene00016757	protein_coding_gene	1.09361	2.13408	0.000106094
C30G12.2	WBGene00016274	protein_coding_gene	1.09325	2.13354	2.27541e-09
ptr-3	WBGene00004218	protein_coding_gene	1.09319	2.13345	0.000919472
Y70C5C.1	WBGene00013492	protein_coding_gene	1.09201	2.1317	0.00677332
pqn-32	WBGene00004120	protein_coding_gene	1.09109	2.13035	1.39726e-06
ZK742.3	WBGene00022813	protein_coding_gene	1.09053	2.12952	4.42064e-06
W09C3.7	WBGene00021114	protein_coding_gene	1.0905	2.12947	1.80343e-12
oac-6	WBGene00007833	protein_coding_gene	1.08962	2.12818	0.0287756
C46F2.1	WBGene00016714	protein_coding_gene	1.08934	2.12777	0.000498991
T27A10.2	WBGene00020844	protein_coding_gene	1.08933	2.12776	0.0310777
C06G1.1	WBGene00015545	protein_coding_gene	1.08713	2.12451	9.39688e-05
T16G1.6	WBGene00011800	protein_coding_gene	1.08661	2.12375	0.000247803
F23F12.13	WBGene00044455	protein_coding_gene	1.08532	2.12185	0.0278699
dop-5	WBGene00011382	protein_coding_gene	1.08378	2.11959	0.000542044
ddo-1	WBGene00008127	protein_coding_gene	1.08285	2.11822	0.00103723
F02E11.7	WBGene00195073	protein_coding_gene	1.07978	2.11372	0.0436264
Y65B4BL.7	WBGene00022039	protein_coding_gene	1.07819	2.11139	0.0195553
T14A8.2	WBGene00020497	protein_coding_gene	1.07797	2.11106	0.000234415
F38H4.3	WBGene00009547	protein_coding_gene	1.07638	2.10874	0.000731967
Y102A11A.5	WBGene00022415	protein_coding_gene	1.07506	2.1068	0.00205349
T25B2.2	WBGene00020786	protein_coding_gene	1.07454	2.10604	1.28409e-08
col-150	WBGene00000723	protein_coding_gene	1.07376	2.10491	6.51264e-06
nlp-30	WBGene00003768	protein_coding_gene	1.07337	2.10434	0.00911
K03B8.6	WBGene00010524	protein_coding_gene	1.07198	2.10232	3.51663e-05
T05C1.1	WBGene00020248	protein_coding_gene	1.07168	2.10188	0.0218317
F22B7.1	WBGene00017692	protein_coding_gene	1.07128	2.1013	0.00140626
Y32B12C.1	WBGene00012525	protein_coding_gene	1.07089	2.10073	0.0233006
ifa-1	WBGene00002050	protein_coding_gene	1.0698	2.09914	3.07854e-20
obr-2	WBGene00008832	protein_coding_gene	1.0694	2.09857	8.53512e-14
kin-9	WBGene00002195	protein_coding_gene	1.06912	2.09815	0.00386225
nep-18	WBGene00019343	protein_coding_gene	1.06727	2.09546	0.000395595
egl-3	WBGene00001172	protein_coding_gene	1.06496	2.09212	6.53393e-12
Y75B8A.44	WBGene00194855	protein_coding_gene	1.06447	2.0914	0.00772257
C49F8.3	WBGene00008215	protein_coding_gene	1.0607	2.08594	1.60519e-05
ZC204.12	WBGene00022562	protein_coding_gene	1.06007	2.08503	0.00130106
Y39B6A.21	WBGene00012680	pseudogene	1.05927	2.08388	0.000114429
aman-3	WBGene00018594	protein_coding_gene	1.05822	2.08237	1.07248e-05
lrx-1	WBGene00003075	protein_coding_gene	1.05796	2.08199	0.00790308
C50E3.6	WBGene00016817	protein_coding_gene	1.05619	2.07944	0.000315424
Y51H4A.8	WBGene00013104	protein_coding_gene	1.05578	2.07885	0.00322994
C15B12.1	WBGene00015783	protein_coding_gene	1.05534	2.07821	0.000128703
pgp-11	WBGene00004005	protein_coding_gene	1.0529	2.07469	2.65551e-06
bcl-11	WBGene00017430	protein_coding_gene	1.05148	2.07266	7.33749e-12
pqn-35	WBGene00004122	protein_coding_gene	1.05146	2.07263	3.74263e-08
plep-1	WBGene00021797	protein_coding_gene	1.04903	2.06914	0.037957
F55H12.4	WBGene00010135	protein_coding_gene	1.04817	2.0679	3.96544e-09
C25F9.4	WBGene00007724	protein_coding_gene	1.04816	2.06789	0.000707012
myo-5	WBGene00019064	protein_coding_gene	1.0469	2.06608	3.37407e-14
phat-1	WBGene00016732	protein_coding_gene	1.04612	2.06497	0.0482136
Y45F3A.1	WBGene00012859	protein_coding_gene	1.04492	2.06326	0.00296429
F31B12.3	WBGene00001495	protein_coding_gene	1.04438	2.06248	0.0112821
T02B11.4	WBGene00020156	protein_coding_gene	1.04399	2.06193	0.00590405
pudl-1	WBGene00044489	protein_coding_gene	1.04374	2.06156	9.0488e-05
C15F1.5	WBGene00015796	protein_coding_gene	1.04126	2.05802	7.00378e-05
cav-2	WBGene00000302	protein_coding_gene	1.04104	2.05771	0.0147686
C02B8.12	WBGene00219375	protein_coding_gene	1.04076	2.05732	0.0357404
ncx-2	WBGene00003567	protein_coding_gene	1.0396	2.05566	1.58499e-14
cut-2	WBGene00009983	protein_coding_gene	1.03913	2.05499	0.0055259
pqn-31	WBGene00004119	protein_coding_gene	1.03467	2.04865	1.09206e-07
F37B12.1	WBGene00009504	protein_coding_gene	1.03159	2.04427	0.00442197
W03D8.8	WBGene00020989	protein_coding_gene	1.03119	2.04371	4.12355e-08
prmt-6	WBGene00016023	protein_coding_gene	1.02784	2.03897	0.0044036
Y4C6B.2	WBGene00021156	protein_coding_gene	1.026	2.03636	0.0172745
btb-21	WBGene00018540	pseudogene	1.02587	2.03618	0.0275135
ifc-1	WBGene00002055	protein_coding_gene	1.02464	2.03445	1.81955e-06
Y54G11A.7	WBGene00013216	protein_coding_gene	1.0238	2.03327	7.70246e-07
gcy-12	WBGene00001538	protein_coding_gene	1.02245	2.03137	3.50019e-11
ins-7	WBGene00002090	protein_coding_gene	1.02153	2.03007	0.000881231
ctsa-2	WBGene00019617	protein_coding_gene	1.01654	2.02306	4.19878e-23
F12E12.11	WBGene00044811	protein_coding_gene	1.01574	2.02195	0.00209055
npa-1	WBGene00003786	protein_coding_gene	1.01449	2.02019	3.54985e-17
mlt-7	WBGene00022743	protein_coding_gene	1.01242	2.01729	1.65758e-12
C02F5.10	WBGene00015351	protein_coding_gene	1.01192	2.01659	0.00679383
Y54F10AM.8	WBGene00021852	protein_coding_gene	1.00877	2.0122	4.17918e-07
C45B2.2	WBGene00016659	protein_coding_gene	1.00848	2.01179	0.00238655
Y54G2A.32	WBGene00021894	protein_coding_gene	1.00797	2.01107	0.000383476
Y22D7AR.2	WBGene00021256	protein_coding_gene	1.00775	2.01077	0.0142534
fkh-6	WBGene00001438	protein_coding_gene	1.00437	2.00607	0.0236387
nlp-2	WBGene00003740	protein_coding_gene	1.00407	2.00566	0.0106758
grl-15	WBGene00001724	protein_coding_gene	1.00395	2.00549	0.00464399
zipt-2.3	WBGene00013207	protein_coding_gene	1.00387	2.00537	0.0161914
pgp-6	WBGene00004000	protein_coding_gene	1.00127	2.00177	0.013209
C34C12.7	WBGene00007926	protein_coding_gene	1.00044	2.00062	0.000503764
rpl-11.2	WBGene00004423	protein_coding_gene	1.00027	2.00038	4.15307e-12
fbxb-83	WBGene00020543	protein_coding_gene	-1.00036	0.499874	0.0287108
pgph-2	WBGene00018424	protein_coding_gene	-1.00214	0.499258	1.8334e-09
K08D8.6	WBGene00010660	protein_coding_gene	-1.00342	0.498817	4.33586e-10
clec-49	WBGene00012251	protein_coding_gene	-1.00349	0.498793	8.49455e-05
tsp-1	WBGene00006627	protein_coding_gene	-1.00411	0.498577	0.0123579
F58H1.5	WBGene00010288	protein_coding_gene	-1.00417	0.498556	0.00116189
T14B4.8	WBGene00020502	protein_coding_gene	-1.00421	0.498543	0.00017791
vab-15	WBGene00006881	protein_coding_gene	-1.00494	0.49829	0.0271578
Y82E9BR.17	WBGene00022349	protein_coding_gene	-1.00707	0.497557	7.19993e-05
Y41D4A.3	WBGene00021505	protein_coding_gene	-1.00774	0.497324	0.0119561
F36H5.13	WBGene00206519	protein_coding_gene	-1.00801	0.497233	0.0429141
mec-6	WBGene00003170	protein_coding_gene	-1.00873	0.496983	0.0263555
kqt-1	WBGene00002233	protein_coding_gene	-1.00907	0.496868	0.00910672
Y73C8C.3	WBGene00022262	protein_coding_gene	-1.00943	0.496743	0.00128233
F35H10.5	WBGene00018070	protein_coding_gene	-1.0095	0.496718	1.08127e-06
Y39G10AL.1	WBGene00021458	protein_coding_gene	-1.00966	0.496665	5.33272e-05
aqp-2	WBGene00000170	protein_coding_gene	-1.01017	0.496487	0.00379425
ule-5	WBGene00013394	protein_coding_gene	-1.01027	0.496452	1.45579e-17
C46E10.8	WBGene00016712	protein_coding_gene	-1.01039	0.496412	0.00124962
R11E3.2	WBGene00020004	protein_coding_gene	-1.01103	0.496191	0.00134117
twk-11	WBGene00006666	protein_coding_gene	-1.01237	0.495732	0.00940188
Y46G5A.28	WBGene00012916	protein_coding_gene	-1.01274	0.495606	0.0116135
R03H10.11	WBGene00271824	protein_coding_gene	-1.01345	0.495361	0.0332675
D2005.6	WBGene00008401	protein_coding_gene	-1.01622	0.49441	0.00722008
Y62H9A.5	WBGene00013393	protein_coding_gene	-1.01704	0.49413	7.47571e-15
mig-17	WBGene00003248	protein_coding_gene	-1.01782	0.493863	0.00243161
fbxb-62	WBGene00010105	protein_coding_gene	-1.01866	0.493575	0.0410147
ptr-10	WBGene00004224	protein_coding_gene	-1.019	0.493459	0.0225728
kin-34	WBGene00019815	protein_coding_gene	-1.02063	0.492899	0.0182106
bath-9	WBGene00021725	protein_coding_gene	-1.02156	0.492583	0.00323472
skr-14	WBGene00004820	protein_coding_gene	-1.02526	0.491321	1.56992e-05
fmi-1	WBGene00001475	protein_coding_gene	-1.02676	0.490811	7.22757e-06
F53F8.3	WBGene00010000	protein_coding_gene	-1.02744	0.490581	8.02948e-17
erg-28	WBGene00007589	protein_coding_gene	-1.0279	0.490424	6.51474e-09
vet-6	WBGene00006902	protein_coding_gene	-1.0285	0.49022	4.46795e-06
F45E10.2	WBGene00009729	protein_coding_gene	-1.03056	0.489519	0.00591029
T22B2.1	WBGene00020665	protein_coding_gene	-1.03197	0.489041	0.000811298
R03G8.6	WBGene00011000	protein_coding_gene	-1.03229	0.488932	2.45912e-08
btb-8	WBGene00018437	protein_coding_gene	-1.03824	0.486922	0.00334507
fbxb-85	WBGene00011267	protein_coding_gene	-1.03943	0.486519	0.0469657
ttr-6	WBGene00020886	protein_coding_gene	-1.03999	0.486329	7.04849e-13
F23A7.6	WBGene00009071	pseudogene	-1.04048	0.486167	0.000663984
skr-12	WBGene00004818	protein_coding_gene	-1.04091	0.486021	0.000707026
Y69A2AL.2	WBGene00044468	protein_coding_gene	-1.04318	0.485255	9.1264e-08
C10G8.4	WBGene00015683	protein_coding_gene	-1.04412	0.484939	3.45044e-10
sdz-37	WBGene00014064	protein_coding_gene	-1.04503	0.484634	0.0187781
Y62H9A.3	WBGene00013391	protein_coding_gene	-1.04566	0.484424	2.68687e-07
eya-1	WBGene00001377	protein_coding_gene	-1.04683	0.484029	9.5824e-05
W04E12.2	WBGene00012247	protein_coding_gene	-1.0469	0.484007	0.0140131
ceh-40	WBGene00000461	protein_coding_gene	-1.0473	0.483872	4.85619e-05
fbxb-84	WBGene00020544	protein_coding_gene	-1.04828	0.483544	0.00553328
K05F6.15	WBGene00269419	pseudogene	-1.05172	0.482392	0.0242411
zeel-1	WBGene00021463	protein_coding_gene	-1.05247	0.482141	0.00438114
ttr-49	WBGene00023485	protein_coding_gene	-1.05264	0.482084	0.00586307
Y40A1A.6	WBGene00304815	ncRNA_gene	-1.05405	0.481613	4.64073e-07
Y4C6A.3	WBGene00021153	protein_coding_gene	-1.05504	0.481285	1.18577e-13
K01A2.3	WBGene00019278	pseudogene	-1.05562	0.481089	0.0162453
rig-5	WBGene00004372	protein_coding_gene	-1.05581	0.481027	0.036205
lron-13	WBGene00013574	protein_coding_gene	-1.05583	0.481019	0.024301
ref-1	WBGene00004334	protein_coding_gene	-1.0565	0.480798	6.76576e-06
sdz-29	WBGene00020081	pseudogene	-1.05658	0.480771	0.00447017
cutl-2	WBGene00013145	protein_coding_gene	-1.05748	0.480471	0.0103988
arrd-4	WBGene00014159	protein_coding_gene	-1.05793	0.480322	0.00186313
F09E10.1	WBGene00017294	protein_coding_gene	-1.05847	0.480142	0.0016086
fbxc-18	WBGene00016307	protein_coding_gene	-1.05887	0.480009	0.0149497
C06E2.5	WBGene00015529	protein_coding_gene	-1.05976	0.479713	3.16876e-08
vet-1	WBGene00020261	protein_coding_gene	-1.06152	0.479127	6.27357e-05
F55G11.4	WBGene00010124	protein_coding_gene	-1.06276	0.478714	2.78358e-05
cutl-28	WBGene00018256	protein_coding_gene	-1.06281	0.478699	0.0183853
R04A9.7	WBGene00044281	protein_coding_gene	-1.06561	0.477772	0.0147686
W02D9.6	WBGene00012212	protein_coding_gene	-1.06638	0.477514	7.58805e-08
dod-19	WBGene00022644	protein_coding_gene	-1.06798	0.476988	9.26038e-22
H04D03.4	WBGene00010365	protein_coding_gene	-1.06815	0.476931	0.00106203
sdz-30	WBGene00011432	protein_coding_gene	-1.06851	0.476812	7.08838e-05
cpi-1	WBGene00000535	protein_coding_gene	-1.07136	0.475871	1.04197e-07
Y54G2A.45	WBGene00044488	protein_coding_gene	-1.07463	0.474793	6.36238e-10
T16H12.2	WBGene00011812	protein_coding_gene	-1.07558	0.474482	0.00217735
Y7A9D.1	WBGene00012420	protein_coding_gene	-1.07579	0.474411	0.000252204
dmd-5	WBGene00017326	protein_coding_gene	-1.07594	0.474361	0.0361455
ham-1	WBGene00001820	protein_coding_gene	-1.07647	0.474187	3.02226e-05
tbx-8	WBGene00006545	protein_coding_gene	-1.08283	0.472103	0.0154429
aptf-4	WBGene00009202	protein_coding_gene	-1.08305	0.472029	4.70789e-05
fbxa-153	WBGene00007162	protein_coding_gene	-1.08445	0.471571	2.93567e-05
C09B8.5	WBGene00015624	protein_coding_gene	-1.08466	0.471502	0.000167391
inx-2	WBGene00002124	protein_coding_gene	-1.08643	0.470925	2.84937e-12
fbxb-11	WBGene00018436	protein_coding_gene	-1.08672	0.47083	0.0426167
fbxb-94	WBGene00013410	pseudogene	-1.0869	0.470771	0.034588
F21D9.6	WBGene00009020	pseudogene	-1.0892	0.470023	0.0199836
ZK287.1	WBGene00013962	protein_coding_gene	-1.08925	0.470007	0.000158831
C18H9.5	WBGene00016003	protein_coding_gene	-1.08957	0.469901	0.000983232
sdz-4	WBGene00016309	protein_coding_gene	-1.08967	0.469868	0.00539192
T21B4.21	WBGene00220076	ncRNA_gene	-1.09153	0.469264	0.0339097
clec-223	WBGene00007282	protein_coding_gene	-1.09651	0.467645	3.7871e-05
C29E4.15	WBGene00045246	protein_coding_gene	-1.09792	0.467191	0.000895877
K06A4.7	WBGene00010597	protein_coding_gene	-1.09925	0.466759	2.29411e-10
C40A11.2	WBGene00016545	protein_coding_gene	-1.10077	0.466267	0.0379279
wee-1.1	WBGene00006938	protein_coding_gene	-1.10473	0.464988	0.0339097
linc-4	WBGene00219306	lincRNA_gene	-1.10663	0.464379	0.00306836
F23A7.4	WBGene00009069	protein_coding_gene	-1.10853	0.463766	2.61176e-08
F53C3.11	WBGene00018754	protein_coding_gene	-1.10967	0.463401	0.043194
pax-3	WBGene00003939	protein_coding_gene	-1.1142	0.461946	0.0126936
sdz-9	WBGene00017253	protein_coding_gene	-1.11485	0.461738	0.000907737
sri-40	WBGene00005552	protein_coding_gene	-1.12189	0.459493	3.95668e-10
D1065.6	WBGene00268212	ncRNA_gene	-1.12353	0.458969	0.00062785
F45D11.5	WBGene00018452	protein_coding_gene	-1.12393	0.458844	0.00814172
his-24	WBGene00001898	protein_coding_gene	-1.125	0.458501	1.36426e-08
W06D11.2	WBGene00012300	protein_coding_gene	-1.12731	0.457769	0.0263555
clec-85	WBGene00021872	protein_coding_gene	-1.12817	0.457495	3.72588e-11
T09B4.5	WBGene00020379	protein_coding_gene	-1.13068	0.456701	1.0908e-10
F44F1.5	WBGene00009697	pseudogene	-1.1307	0.456694	4.28067e-06
igcm-4	WBGene00022418	protein_coding_gene	-1.13086	0.456643	1.15806e-07
T12A2.3	WBGene00020438	protein_coding_gene	-1.13129	0.456508	0.0251891
H14A12.5	WBGene00019197	protein_coding_gene	-1.13203	0.456274	0.00233961
F23A7.1	WBGene00009067	protein_coding_gene	-1.13272	0.456054	0.0357011
F14H3.5	WBGene00008824	protein_coding_gene	-1.13741	0.454575	8.78145e-11
fbxc-24	WBGene00019927	protein_coding_gene	-1.13936	0.453961	0.00736959
hsp-12.1	WBGene00011906	protein_coding_gene	-1.1406	0.453571	0.00776365
T15B7.1	WBGene00020516	protein_coding_gene	-1.1407	0.45354	5.76634e-12
sdz-26	WBGene00011049	protein_coding_gene	-1.14161	0.453253	0.00536731
ddr-2	WBGene00017381	protein_coding_gene	-1.14246	0.452986	3.74342e-05
ztf-11	WBGene00009939	protein_coding_gene	-1.14368	0.452604	6.06865e-09
C29F7.10	WBGene00206389	protein_coding_gene	-1.15118	0.450256	3.71286e-06
drd-50	WBGene00018643	protein_coding_gene	-1.15229	0.449911	0.00436144
R11.4	WBGene00011229	protein_coding_gene	-1.15372	0.449464	0.00111583
K11H12.5	WBGene00019661	protein_coding_gene	-1.15458	0.449197	0.00782978
ceh-43	WBGene00000463	protein_coding_gene	-1.15659	0.448572	2.32733e-06
Y53F4B.8	WBGene00013155	pseudogene	-1.1576	0.448257	0.0185338
Y43B11AL.5	WBGene00235272	pseudogene	-1.1596	0.447636	0.0152195
[truncated: 401 more rows]

## Sheet: N2 mab-5 e1751 DEGs
N2- & mab-5 e1751-exlcusive DEGs in response to S. epidermidis (vs. OP50)
			N2			mab-5 e1751
Gene Name	Wormbase Gene ID	Type	log2Fold Change	Fold Change	Adjusted P-value	log2Fold Change	Fold Change	Adjusted P-value
T26H5.9	WBGene00044206	protein_coding_gene	2.83487	7.1348	2.15587e-19	2.41311	5.3262	1.32376e-05
dod-22	WBGene00010125	protein_coding_gene	1.87727	3.67378	1.27636e-07	2.89008	7.41312	1.57121e-07
scl-2	WBGene00009895	protein_coding_gene	1.6678	3.1773	5.67513e-06	1.9869	3.96384	0.0232311
ctsa-4.1	WBGene00019605	protein_coding_gene	1.40758	2.65291	6.94416e-09	1.19832	2.29472	0.00663793
fil-1	WBGene00011321	protein_coding_gene	1.30167	2.46515	0.000463646	2.35532	5.11709	0.00162477
F55G11.2	WBGene00010123	protein_coding_gene	1.30046	2.46307	0.000363336	1.71847	3.29088	0.00132216
clec-71	WBGene00021582	protein_coding_gene	1.13177	2.19128	0.00928154	2.14287	4.4164	7.9442e-05
pqm-1	WBGene00004096	protein_coding_gene	1.12033	2.17397	0.000389484	1.08654	2.12364	0.0376032
clec-60	WBGene00014046	protein_coding_gene	1.0801	2.11419	0.00207986	3.15095	8.88242	9.68828e-06
asp-14	WBGene00019619	protein_coding_gene	1.00993	2.01382	0.00855355	1.70002	3.24905	0.000383092
asm-2	WBGene00000212	protein_coding_gene	1.00403	2.0056	0.00305125	1.85251	3.61129	0.00807936
cyp-13A5	WBGene00011672	protein_coding_gene	-1.25503	0.418986	0.000616425	-1.6293	0.323244	0.000318582

## Sheet: N2 mab-5 e1239 DEGs
N2- & mab-5 e1239-exlcusive DEGs in response to S. epidermidis (vs. OP50)
			N2			mab-5 e1239
Gene Name	Wormbase Gene ID	Type	log2Fold Change	Fold Change	Adjusted P-value	log2Fold Change	Fold Change	Adjusted P-value
col-133	WBGene00000707	protein_coding_gene	2.62701	6.17744	3.25309e-16	2.56783	5.92916	1.31733e-65
col-88	WBGene00000663	protein_coding_gene	2.53168	5.78244	6.82948e-11	3.12211	8.70657	9.19082e-15
C50F7.5	WBGene00016845	protein_coding_gene	2.36778	5.16146	7.54574e-12	1.53591	2.89971	0.0298781
col-60	WBGene00000636	protein_coding_gene	2.25131	4.76114	1.04606e-10	3.36996	10.3385	1.1319e-53
col-162	WBGene00000735	protein_coding_gene	2.20264	4.60322	9.03852e-10	3.07965	8.45412	1.13061e-50
F11A5.17	WBGene00045510	protein_coding_gene	2.15868	4.46505	3.9416e-07	4.57394	23.8173	2.8187e-08
bli-6	WBGene00000256	protein_coding_gene	2.1388	4.40395	3.87772e-10	3.26576	9.61815	2.09751e-83
F36A2.10	WBGene00009457	protein_coding_gene	2.1368	4.39786	9.59192e-10	3.56498	11.835	1.00122e-63
col-91	WBGene00000666	protein_coding_gene	2.10273	4.29522	2.62089e-08	3.36775	10.3227	1.28997e-41
C04F12.7	WBGene00007301	protein_coding_gene	2.09985	4.28664	4.93819e-10	3.23922	9.44284	3.09388e-99
K04H4.5	WBGene00010574	protein_coding_gene	2.06931	4.19685	2.45479e-08	3.57762	11.939	5.86213e-49
gipc-2	WBGene00009681	protein_coding_gene	2.02717	4.07605	2.10046e-09	3.87245	14.6462	4.81269e-127
col-120	WBGene00000694	protein_coding_gene	2.0153	4.04265	5.63139e-08	2.69361	6.46929	1.23428e-09
C30G7.3	WBGene00044177	protein_coding_gene	2.0052	4.01444	5.76773e-08	3.83051	14.2265	7.00214e-51
col-39	WBGene00000616	protein_coding_gene	1.95845	3.88645	2.09432e-13	2.88187	7.37106	1.80412e-82
Y38C1AA.7	WBGene00021398	protein_coding_gene	1.95469	3.87632	8.90086e-09	3.5795	11.9546	7.63761e-99
C45G9.9	WBGene00016680	protein_coding_gene	1.94018	3.83754	9.78248e-07	3.3194	9.98252	5.9591e-36
Y106G6G.4	WBGene00013713	protein_coding_gene	1.93288	3.81816	3.67983e-08	3.59856	12.1136	5.55947e-103
col-12	WBGene00000601	protein_coding_gene	1.92414	3.79511	5.63139e-08	3.00573	8.03184	1.10705e-62
R09E10.6	WBGene00011176	protein_coding_gene	1.91688	3.77604	3.40985e-08	3.50342	11.3406	4.42265e-150
col-146	WBGene00000719	protein_coding_gene	1.89032	3.70716	1.89441e-07	2.54112	5.8204	2.40396e-49
F08H9.2	WBGene00008590	protein_coding_gene	1.81961	3.52986	7.61385e-07	3.28331	9.73587	1.13885e-58
C33F10.1	WBGene00016351	protein_coding_gene	1.78069	3.4359	1.43727e-06	3.58452	11.9963	4.48651e-101
msp-36	WBGene00003432	protein_coding_gene	1.77277	3.41709	2.65192e-07	3.28969	9.77903	9.46759e-59
sss-1	WBGene00006056	protein_coding_gene	1.75591	3.3774	1.14317e-06	3.39818	10.5428	2.37415e-123
col-145	WBGene00000718	protein_coding_gene	1.74399	3.3496	8.9788e-06	3.05575	8.31517	3.50138e-38
nspd-1	WBGene00022754	protein_coding_gene	1.74366	3.34884	3.08739e-07	3.25192	9.52634	1.7305e-64
C33F10.11	WBGene00016357	protein_coding_gene	1.7282	3.31314	6.33501e-06	3.81236	14.0486	9.26872e-77
F08B4.8	WBGene00255375	protein_coding_gene	1.72404	3.30361	2.75056e-06	3.29612	9.82271	5.1926e-89
K08C9.2	WBGene00010651	protein_coding_gene	1.72117	3.29703	6.836e-06	3.33074	10.0613	6.51449e-70
C14C10.1	WBGene00007584	protein_coding_gene	1.71887	3.29179	5.59374e-06	3.26279	9.59839	6.76125e-69
E03H12.7	WBGene00017114	protein_coding_gene	1.71749	3.28863	1.97203e-05	3.98394	15.8228	3.03266e-46
F21H7.2	WBGene00009028	protein_coding_gene	1.71552	3.28415	8.2573e-06	3.21395	9.27886	1.09781e-39
snf-5	WBGene00004904	protein_coding_gene	1.70638	3.26341	5.67513e-06	3.74861	13.4414	4.7797e-109
Y47D3A.13	WBGene00012926	protein_coding_gene	1.69843	3.24549	1.29273e-05	3.25743	9.5628	3.63645e-47
msp-55	WBGene00003448	protein_coding_gene	1.69779	3.24404	6.51525e-06	3.19575	9.16254	7.8234e-53
msp-78	WBGene00003465	protein_coding_gene	1.69339	3.23415	4.70356e-06	3.26553	9.61665	1.06286e-72
C41G7.6	WBGene00008063	protein_coding_gene	1.68924	3.22486	9.66466e-06	3.61712	12.2704	1.73942e-87
msrp-2	WBGene00022751	protein_coding_gene	1.68711	3.22011	2.55243e-06	3.35954	10.2641	6.8077e-90
Y57G7A.6	WBGene00021969	protein_coding_gene	1.68299	3.21093	1.29757e-05	3.80481	13.9753	3.83342e-64
pqn-54	WBGene00004139	protein_coding_gene	1.68292	3.21078	1.05678e-05	3.6333	12.4089	1.67583e-49
rol-8	WBGene00004398	protein_coding_gene	1.68189	3.20849	8.8075e-06	3.53273	11.5733	1.09771e-81
Y113G7C.1	WBGene00013771	protein_coding_gene	1.6763	3.19606	8.81751e-06	4.09242	17.0585	1.01835e-75
C15C6.2	WBGene00007601	protein_coding_gene	1.66933	3.18068	2.67015e-06	3.51994	11.4711	1.08068e-121
ZK550.5	WBGene00013999	protein_coding_gene	1.65443	3.14798	1.75755e-05	4.31512	19.9058	7.11894e-52
K05F1.9	WBGene00019410	protein_coding_gene	1.64451	3.12642	2.20324e-05	3.70435	13.0353	5.22577e-69
Y39G10AR.16	WBGene00021472	protein_coding_gene	1.63348	3.1026	2.04764e-05	3.15733	8.9218	2.79323e-35
Y43F8A.2	WBGene00012809	protein_coding_gene	1.62987	3.09484	1.96368e-05	4.32994	20.1113	1.71338e-103
K06A5.2	WBGene00019430	protein_coding_gene	1.61339	3.0597	1.964e-05	3.62666	12.3519	8.50514e-114
F13A7.1	WBGene00008724	protein_coding_gene	1.60973	3.05195	2.43889e-05	3.8804	14.727	4.4727e-68
T02E1.6	WBGene00011378	protein_coding_gene	1.60304	3.03784	4.12235e-05	3.51939	11.4668	1.48978e-40
B0218.7	WBGene00015051	protein_coding_gene	1.58865	3.00768	4.49521e-05	3.04029	8.22654	1.368e-08
F58D2.2	WBGene00010241	protein_coding_gene	1.58725	3.00476	3.55152e-05	3.7085	13.0729	2.53972e-67
F49C12.15	WBGene00009884	protein_coding_gene	1.58507	3.00023	1.59233e-05	3.45437	10.9615	8.78702e-106
msp-59	WBGene00003452	protein_coding_gene	1.57702	2.98353	2.28748e-05	3.33291	10.0764	1.3351e-66
T13F2.9	WBGene00011748	pseudogene	1.57627	2.98197	3.19888e-05	3.72116	13.188	1.88444e-169
Y59E9AL.6	WBGene00021996	protein_coding_gene	1.56309	2.95486	3.55152e-05	3.47647	11.1307	2.06461e-82
F26B1.8	WBGene00194703	protein_coding_gene	1.56137	2.95135	3.55152e-05	3.44363	10.8802	1.61046e-124
C32E8.4	WBGene00016322	protein_coding_gene	1.55834	2.94515	5.65387e-05	3.04752	8.26792	2.79583e-24
nspd-5	WBGene00017386	protein_coding_gene	1.54956	2.92729	1.57331e-05	2.9344	7.64436	4.30978e-48
fer-1	WBGene00001414	protein_coding_gene	1.54843	2.92499	7.22796e-05	3.76772	13.6206	8.22127e-39
F17E9.5	WBGene00017542	protein_coding_gene	1.54551	2.91908	5.6632e-05	3.35374	10.223	3.18549e-88
F58A6.9	WBGene00019026	protein_coding_gene	1.54215	2.91228	9.31812e-05	2.77639	6.85136	8.48448e-23
W03D8.9	WBGene00020990	protein_coding_gene	1.53648	2.90086	5.65387e-05	3.5721	11.8935	2.00538e-105
F52F12.5	WBGene00009938	protein_coding_gene	1.53561	2.89912	0.000159161	3.67758	12.7956	3.09508e-35
spe-11	WBGene00004965	protein_coding_gene	1.52552	2.8789	0.000116003	4.07057	16.8022	3.83918e-62
T23B3.5	WBGene00020713	protein_coding_gene	1.52402	2.87591	6.12963e-05	3.51777	11.454	2.61896e-94
F47D12.7	WBGene00018563	protein_coding_gene	1.51544	2.85886	0.000135347	3.73469	13.3123	4.39306e-65
M162.7	WBGene00010933	protein_coding_gene	1.51543	2.85884	0.000527299	2.80441	6.98574	1.36486e-16
T05C12.1	WBGene00011466	protein_coding_gene	1.51338	2.85478	0.000220385	4.08223	16.9385	6.28643e-42
H05L14.1	WBGene00010366	protein_coding_gene	1.51216	2.85236	0.000136388	4.28025	19.4305	1.985e-46
msp-57	WBGene00003450	protein_coding_gene	1.50718	2.84254	8.28548e-05	3.71959	13.1738	1.43665e-95
C05B5.2	WBGene00007320	protein_coding_gene	1.50439	2.83705	0.000101555	3.76031	13.5508	7.74055e-82
C50E10.1	WBGene00016825	protein_coding_gene	1.49494	2.81853	0.000116049	3.3263	10.0304	1.82178e-57
trx-3	WBGene00019717	protein_coding_gene	1.49111	2.81106	0.000153477	2.28213	4.86395	2.39456e-14
C27D8.2	WBGene00007778	protein_coding_gene	1.47913	2.7878	0.000198884	3.18997	9.12589	9.5998e-37
msp-38	WBGene00003434	protein_coding_gene	1.47472	2.77931	0.000189384	3.44615	10.8992	1.55458e-41
msp-76	WBGene00003463	protein_coding_gene	1.46899	2.76827	3.86641e-05	3.29994	9.84874	2.62651e-60
ssp-34	WBGene00013858	protein_coding_gene	1.46476	2.76018	0.000187555	3.44816	10.9144	3.0028e-65
sqt-2	WBGene00005017	protein_coding_gene	1.46306	2.75693	4.13294e-05	3.52419	11.505	3.8511e-85
K01H12.4	WBGene00010486	protein_coding_gene	1.46246	2.75578	0.000200005	3.46839	11.0685	1.22023e-40
ZK265.3	WBGene00013956	protein_coding_gene	1.44843	2.72911	0.000270083	3.71715	13.1514	1.84002e-70
eol-1	WBGene00045401	protein_coding_gene	1.44682	2.72607	0.000433729	1.84797	3.59993	0.00946432
ubxn-5	WBGene00011336	protein_coding_gene	1.44472	2.72209	0.000298845	3.85473	14.4674	3.32251e-43
nspd-6	WBGene00043147	protein_coding_gene	1.44032	2.71382	0.000332996	3.29228	9.7966	5.75054e-59
ssq-1	WBGene00006050	protein_coding_gene	1.42578	2.6866	6.08008e-05	3.18469	9.09259	5.0818e-84
ZK1010.5	WBGene00014179	protein_coding_gene	1.41706	2.67041	0.000389484	3.66577	12.6913	9.23404e-69
C27D6.11	WBGene00044388	protein_coding_gene	1.41455	2.66576	0.000389484	3.68318	12.8454	3.61743e-28
col-73	WBGene00000649	protein_coding_gene	1.41027	2.65787	8.04167e-05	2.91197	7.52645	2.53639e-36
T27E7.1	WBGene00012087	protein_coding_gene	1.40901	2.65555	0.000433729	3.93205	15.2639	2.98053e-100
F40F12.3	WBGene00009592	protein_coding_gene	1.40332	2.6451	0.000429968	3.52439	11.5066	8.06023e-37
F27C8.5	WBGene00009185	protein_coding_gene	1.39985	2.63874	0.000174526	3.50605	11.3613	2.20571e-34
K03H1.5	WBGene00010540	protein_coding_gene	1.39501	2.6299	5.75828e-05	1.02053	2.02866	3.29748e-08
nspd-2	WBGene00010633	protein_coding_gene	1.39329	2.62677	0.000382097	3.10116	8.58109	7.34053e-60
ncr-2	WBGene00003562	protein_coding_gene	1.39318	2.62657	0.000443511	2.14486	4.42251	3.05818e-13
rmd-3	WBGene00007190	protein_coding_gene	1.39317	2.62655	0.000532762	3.4872	11.2137	7.69837e-55
ZK354.6	WBGene00022707	protein_coding_gene	1.39056	2.62181	0.000616425	3.18782	9.1123	2.50574e-26
gln-2	WBGene00001603	protein_coding_gene	1.38781	2.61682	0.000527299	4.11874	17.3726	2.30651e-94
B0379.7	WBGene00007159	protein_coding_gene	1.38483	2.61142	0.000578911	3.52445	11.5071	1.88774e-64
F20D6.6	WBGene00017636	protein_coding_gene	1.38461	2.61102	0.00102562	3.62034	12.2979	1.08122e-28
W03F11.4	WBGene00021007	protein_coding_gene	1.38386	2.60966	0.000443511	4.32767	20.0797	3.03483e-87
msp-51	WBGene00003444	protein_coding_gene	1.37895	2.60079	0.000706578	3.15589	8.9129	2.94518e-38
pck-3	WBGene00019151	protein_coding_gene	1.37877	2.60046	0.000389484	3.92082	15.1456	5.29836e-52
msp-33	WBGene00003431	protein_coding_gene	1.37696	2.5972	0.000574844	3.18446	9.09112	1.09363e-63
F36H12.3	WBGene00018119	protein_coding_gene	1.37634	2.59609	0.000841885	3.99788	15.9765	1.46499e-53
htas-1	WBGene00014240	protein_coding_gene	1.37478	2.59329	0.000706578	3.40499	10.5927	6.91088e-29
grl-21	WBGene00001730	protein_coding_gene	1.37472	2.59317	0.000430091	3.12755	8.7395	7.16605e-33
Y37D8A.5	WBGene00012547	protein_coding_gene	1.37104	2.58656	0.000631075	3.14547	8.84871	1.29334e-16
ZK938.1	WBGene00014158	protein_coding_gene	1.3704	2.58542	0.000601001	3.55663	11.7666	3.30298e-93
F07A5.2	WBGene00008541	protein_coding_gene	1.36954	2.58389	0.000592501	3.68687	12.8783	1.49879e-105
col-147	WBGene00000720	protein_coding_gene	1.36742	2.58008	6.07238e-07	2.25122	4.76087	2.3596e-36
ssp-10	WBGene00006039	protein_coding_gene	1.3634	2.57291	0.000690161	3.07081	8.40247	1.30599e-74
wht-8	WBGene00012925	protein_coding_gene	1.36201	2.57042	0.000967474	3.74914	13.4463	9.55805e-30
T16A9.5	WBGene00011795	protein_coding_gene	1.3615	2.56952	0.00077821	3.68517	12.8632	1.12361e-77
T08B6.4	WBGene00020353	protein_coding_gene	1.35533	2.55856	0.000819379	4.01196	16.1332	3.55795e-120
smz-1	WBGene00007733	protein_coding_gene	1.35259	2.55371	0.000708114	3.53707	11.6082	7.86345e-63
mpst-4	WBGene00017387	protein_coding_gene	1.35074	2.55042	0.000587124	4.47817	22.2877	8.77707e-39
T05A7.6	WBGene00020223	protein_coding_gene	1.34299	2.53677	0.00106214	4.07716	16.8791	1.96998e-83
ttbk-5	WBGene00007305	protein_coding_gene	1.3427	2.53626	0.00148669	3.60693	12.1841	2.06881e-33
hasp-2	WBGene00021214	protein_coding_gene	1.34171	2.53451	0.000781341	3.69869	12.9843	1.64476e-21
D1086.17	WBGene00045355	protein_coding_gene	1.33874	2.5293	0.00117438	3.6286	12.3685	1.17836e-48
Y48G8AL.12	WBGene00021690	protein_coding_gene	1.33611	2.52469	2.77049e-05	2.65268	6.28833	1.2814e-06
K04G2.4	WBGene00010563	protein_coding_gene	1.33556	2.52373	0.00105057	3.2344	9.41134	1.70554e-34
nspd-7	WBGene00012781	protein_coding_gene	1.33022	2.51442	0.000270083	2.96537	7.81027	2.25124e-61
R105.1	WBGene00020084	protein_coding_gene	1.32493	2.50521	0.00141574	3.9602	15.5646	2.99979e-69
T08G3.4	WBGene00011617	pseudogene	1.32373	2.50312	0.000882524	4.73031	26.5439	2.18499e-41
acdh-8	WBGene00019406	protein_coding_gene	1.32093	2.49827	0.00135577	4.09347	17.0709	2.50206e-61
F36D3.4	WBGene00009470	protein_coding_gene	1.3175	2.49233	0.00098059	3.19057	9.12973	1.81278e-47
bli-2	WBGene00000252	protein_coding_gene	1.31575	2.48932	0.0013238	2.95145	7.73528	1.17865e-30
C17H12.3	WBGene00015929	protein_coding_gene	1.31522	2.48841	0.00173649	3.47779	11.1409	1.61037e-40
Y53C10A.10	WBGene00013138	protein_coding_gene	1.31192	2.48272	0.00197181	3.19221	9.1401	2.17081e-32
C03C11.1	WBGene00007274	protein_coding_gene	1.31061	2.48046	0.0017878	3.76152	13.5622	6.12251e-30
catp-4	WBGene00007248	protein_coding_gene	1.30981	2.47909	0.00122511	4.12836	17.4887	2.01465e-120
Y53F4B.19	WBGene00013165	protein_coding_gene	1.3088	2.47736	0.0010837	3.21488	9.28485	5.65021e-25
decr-1.3	WBGene00011467	protein_coding_gene	1.30866	2.47711	0.00132278	3.65069	12.5593	2.4856e-19
F52H3.6	WBGene00009948	protein_coding_gene	1.30809	2.47613	0.00150064	3.49532	11.2771	4.72464e-69
Y69E1A.2	WBGene00013474	protein_coding_gene	1.30725	2.4747	0.00142342	3.68825	12.8907	2.02661e-76
cyc-2.2	WBGene00013854	protein_coding_gene	1.30631	2.47308	0.00168497	3.26202	9.59328	2.15602e-41
C02F5.5	WBGene00015348	protein_coding_gene	1.30585	2.4723	0.00197181	3.23013	9.38355	2.16562e-36
alg-3	WBGene00011910	protein_coding_gene	1.30024	2.4627	0.00122511	4.62745	24.7172	1.83196e-130
C06A1.3	WBGene00007354	protein_coding_gene	1.2994	2.46126	0.00203392	3.70366	13.029	8.14838e-39
Y37E11B.10	WBGene00021381	protein_coding_gene	1.29771	2.45838	0.00126019	4.03122	16.3501	2.48712e-77
R10E9.2	WBGene00011214	protein_coding_gene	1.29737	2.4578	0.001649	3.50597	11.3606	7.50095e-88
T05F1.5	WBGene00011491	protein_coding_gene	1.29672	2.4567	0.00172887	4.05969	16.6759	9.45367e-50
Y49E10.10	WBGene00013033	protein_coding_gene	1.29082	2.44668	0.00174447	3.43342	10.8035	8.49657e-40
msp-152	WBGene00003470	protein_coding_gene	1.28933	2.44414	0.00175283	2.8297	7.10925	4.02408e-39
T03F6.6	WBGene00011401	protein_coding_gene	1.28931	2.44411	0.00207986	3.68623	12.8726	4.14706e-41
F44D12.8	WBGene00009685	protein_coding_gene	1.2865	2.43936	0.00210983	3.79465	13.8773	8.33631e-29
C06A8.6	WBGene00015516	protein_coding_gene	1.28609	2.43867	0.00197181	3.87359	14.6578	1.39933e-48
F47B3.7	WBGene00018531	protein_coding_gene	1.28517	2.43711	0.00133639	2.57718	5.96771	1.07841e-05
ssp-16	WBGene00006044	protein_coding_gene	1.28496	2.43675	0.00212095	3.5545	11.7493	2.92239e-42
C34B2.3	WBGene00016388	protein_coding_gene	1.28321	2.43379	0.00142342	3.34112	10.1339	4.44188e-20
ssq-3	WBGene00006052	protein_coding_gene	1.28253	2.43265	0.00193345	3.61297	12.2353	7.96064e-68
T28H11.7	WBGene00020905	protein_coding_gene	1.28076	2.42967	0.00141326	3.06856	8.38938	5.01336e-26
ant-1.4	WBGene00020140	protein_coding_gene	1.2776	2.42435	0.00250633	4.40526	21.1892	1.67401e-62
spe-26	WBGene00004972	protein_coding_gene	1.2754	2.42066	0.0028632	3.60843	12.1968	1.19868e-36
msp-40	WBGene00003435	protein_coding_gene	1.27352	2.4175	0.00197181	3.47253	11.1003	1.73389e-96
R155.3	WBGene00020117	protein_coding_gene	1.26988	2.41142	0.000714527	3.99639	15.96	1.46932e-32
acs-18	WBGene00011173	protein_coding_gene	1.26953	2.41083	0.00214659	4.08682	16.9924	1.11754e-61
F53B6.4	WBGene00009959	protein_coding_gene	1.26705	2.40669	0.001636	3.49497	11.2744	4.03768e-97
F32A11.3	WBGene00009308	protein_coding_gene	1.26468	2.40273	0.00234511	3.99139	15.9048	3.19805e-119
msp-50	WBGene00003443	protein_coding_gene	1.26442	2.40231	0.00236686	3.1111	8.64039	1.42307e-50
msp-65	WBGene00003458	protein_coding_gene	1.26388	2.40141	0.00250305	3.20696	9.234	5.84321e-54
gsp-4	WBGene00020187	protein_coding_gene	1.26061	2.39597	0.00250633	3.63754	12.4454	3.4608e-71
Y44A6D.5	WBGene00012855	protein_coding_gene	1.2588	2.39297	0.00333076	2.8652	7.28637	9.12462e-22
Y54G2A.13	WBGene00021878	protein_coding_gene	1.25816	2.39191	0.00168497	3.48598	11.2043	7.62822e-29
F55H12.5	WBGene00010136	protein_coding_gene	1.25627	2.38877	0.00321468	3.45207	10.944	4.36016e-31
gska-3	WBGene00007977	protein_coding_gene	1.25592	2.3882	0.00300845	3.83244	14.2455	3.62989e-70
W02B12.12	WBGene00012207	protein_coding_gene	1.25477	2.38629	0.00277055	3.57089	11.8835	1.30599e-74
F14D7.10	WBGene00008797	protein_coding_gene	1.24666	2.37291	0.00108429	3.76219	13.5685	9.99197e-13
msp-81	WBGene00003467	protein_coding_gene	1.24303	2.36695	0.00250861	3.41669	10.6789	5.57272e-78
msp-49	WBGene00003442	protein_coding_gene	1.24014	2.36222	0.00206094	3.05156	8.29109	1.35265e-40
Y69E1A.1	WBGene00013473	protein_coding_gene	1.23603	2.3555	0.0028632	3.68507	12.8622	3.40141e-96
Y54E2A.7	WBGene00013192	protein_coding_gene	1.23455	2.35309	0.0036461	3.47161	11.0932	8.09381e-29
F10G8.1	WBGene00008661	protein_coding_gene	1.22818	2.34272	0.0022016	3.60912	12.2026	6.58321e-27
clec-79	WBGene00018548	protein_coding_gene	1.22749	2.34159	0.00296073	4.22175	18.6583	3.83342e-64
Y43F8B.23	WBGene00194815	protein_coding_gene	1.22672	2.34035	0.0037909	1.76321	3.39452	0.000271774
fmo-1	WBGene00001476	protein_coding_gene	1.22326	2.33474	0.00300845	1.00052	2.00073	0.000606999
ssp-33	WBGene00011134	protein_coding_gene	1.22179	2.33236	0.00218854	3.22246	9.33377	5.55393e-19
T06E4.12	WBGene00044011	protein_coding_gene	1.22065	2.33051	0.000129243	3.49337	11.2618	1.926e-36
C38C3.3	WBGene00016512	protein_coding_gene	1.22024	2.32985	0.00374545	3.97024	15.6734	2.97244e-51
Y106G6H.13	WBGene00013723	protein_coding_gene	1.21771	2.32578	0.00410568	3.18284	9.08096	8.11311e-45
msp-64	WBGene00003457	protein_coding_gene	1.21722	2.32499	0.00387238	3.22819	9.37091	8.3156e-78
msp-142	WBGene00003469	protein_coding_gene	1.21608	2.32315	0.00329889	3.74126	13.3731	1.89218e-73
msp-31	WBGene00003429	protein_coding_gene	1.20199	2.30057	0.00414011	3.09543	8.5471	4.45329e-60
F36A2.14	WBGene00023490	protein_coding_gene	1.19876	2.29543	0.00384054	3.3083	9.906	1.24481e-34
T23G11.1	WBGene00011968	protein_coding_gene	1.19673	2.2922	0.00420102	3.29363	9.80579	3.11327e-78
Y1A5A.1	WBGene00012379	protein_coding_gene	1.19441	2.28851	0.00462604	4.41763	21.3717	5.13682e-33
ilys-2	WBGene00016669	protein_coding_gene	1.19355	2.28715	0.00180396	4.67369	25.5223	2.45691e-78
C35E7.9	WBGene00016461	protein_coding_gene	1.19013	2.28173	0.00579908	3.48236	11.1762	4.48022e-30
col-7	WBGene00000596	protein_coding_gene	1.1876	2.27773	0.00466656	2.67022	6.36528	1.26037e-19
M70.3	WBGene00019785	protein_coding_gene	1.18129	2.26779	0.00461813	4.19481	18.3131	2.96537e-68
C18H7.4	WBGene00015994	protein_coding_gene	1.17916	2.26445	0.0040608	4.24766	18.9964	4.80165e-32
M110.7	WBGene00010915	protein_coding_gene	1.17829	2.26308	0.00331005	3.98517	15.8363	2.50883e-25
mpz-4	WBGene00019165	protein_coding_gene	1.17644	2.26019	0.00636579	3.4973	11.2926	8.58266e-23
nep-8	WBGene00017553	protein_coding_gene	1.17521	2.25826	0.00277055	4.41877	21.3885	7.2967e-34
Y38H8A.3	WBGene00012637	protein_coding_gene	1.17398	2.25634	0.0050992	3.84009	14.3213	1.75103e-51
clec-73	WBGene00021579	protein_coding_gene	1.17152	2.25249	0.00516692	3.78806	13.814	1.90277e-67
C50C3.2	WBGene00016800	protein_coding_gene	1.17052	2.25092	0.00579105	3.39741	10.5372	5.11229e-38
C52E4.7	WBGene00008259	protein_coding_gene	1.16866	2.24803	0.00213601	3.34424	10.1559	3.25159e-23
C39H7.1	WBGene00016541	protein_coding_gene	1.1677	2.24654	0.005987	3.7466	13.4227	4.75856e-85
C47E12.11	WBGene00008154	protein_coding_gene	1.16441	2.24142	0.0032296	3.12525	8.72558	4.27311e-18
ant-1.3	WBGene00010485	protein_coding_gene	1.16416	2.24103	0.00636579	4.23863	18.8779	1.89218e-73
nspd-4	WBGene00020715	protein_coding_gene	1.16386	2.24056	0.00709029	3.23623	9.4233	9.02639e-45
F37A4.4	WBGene00018134	protein_coding_gene	1.16126	2.23652	0.00726093	3.38552	10.4507	2.97644e-47
F59A3.8	WBGene00019081	protein_coding_gene	1.16084	2.23587	0.00125314	3.63032	12.3833	9.26416e-24
R07E5.6	WBGene00011114	protein_coding_gene	1.15722	2.23027	0.00637003	3.97351	15.7089	7.43464e-42
F56A11.6	WBGene00018926	protein_coding_gene	1.15677	2.22958	0.00711316	3.75837	13.5326	1.62403e-51
nkb-2	WBGene00008074	protein_coding_gene	1.15537	2.22741	0.00546507	3.65672	12.6119	5.31972e-35
Y45F10B.3	WBGene00012871	protein_coding_gene	1.15512	2.22703	0.00558246	3.9948	15.9424	6.11635e-16
msp-3	WBGene00003424	protein_coding_gene	1.15322	2.22409	0.00741855	3.27221	9.66126	1.93495e-48
F42G8.8	WBGene00018359	protein_coding_gene	1.15244	2.2229	0.00715127	3.27758	9.69727	2.41699e-22
nhr-117	WBGene00003707	protein_coding_gene	1.15228	2.22265	0.00318854	1.39926	2.63766	0.000229141
msd-4	WBGene00016447	protein_coding_gene	1.15204	2.22228	0.0070686	3.06383	8.36192	5.76205e-48
C33F10.12	WBGene00016358	protein_coding_gene	1.15189	2.22205	0.00579908	3.63106	12.3896	9.23349e-52
clp-6	WBGene00000546	protein_coding_gene	1.15125	2.22106	0.00851988	3.23477	9.41376	1.93909e-32
ptp-5.1	WBGene00016053	protein_coding_gene	1.15036	2.21969	0.00448721	3.37175	10.3514	1.85707e-22
C17H12.12	WBGene00015937	protein_coding_gene	1.14837	2.21663	0.00777189	4.01462	16.163	2.41552e-56
C16A11.7	WBGene00015820	protein_coding_gene	1.14764	2.21551	0.00928154	3.03838	8.21567	1.40133e-20
spe-46	WBGene00012296	protein_coding_gene	1.14704	2.21459	0.0084352	3.14366	8.83761	9.43881e-37
K08C9.1	WBGene00010650	protein_coding_gene	1.1469	2.21437	0.00617602	3.06943	8.39441	8.72403e-18
B0261.6	WBGene00015094	protein_coding_gene	1.14629	2.21344	0.00856109	3.42962	10.7751	5.7025e-33
sulp-6	WBGene00020914	protein_coding_gene	1.14615	2.21323	0.00867807	2.90238	7.47659	3.41579e-21
Y105E8A.27	WBGene00013684	protein_coding_gene	1.14613	2.21319	0.00494833	3.31134	9.92688	4.51486e-22
C42D4.3	WBGene00016596	protein_coding_gene	1.1451	2.21162	0.00619185	2.84868	7.2034	5.54514e-31
C24A11.1	WBGene00016040	protein_coding_gene	1.1448	2.21115	0.0100854	3.43671	10.8281	5.68066e-27
E03H12.5	WBGene00017112	protein_coding_gene	1.1441	2.21008	0.00781355	3.502	11.3294	1.22731e-69
cpb-2	WBGene00000771	protein_coding_gene	1.14407	2.21003	0.00716526	3.21998	9.31771	1.52593e-32
C34F11.5	WBGene00016416	protein_coding_gene	1.1428	2.20809	0.00755168	3.75642	13.5144	1.2585e-49
Y59E9AL.3	WBGene00021993	protein_coding_gene	1.14044	2.20448	0.00684237	3.02585	8.14466	6.79024e-44
W09D6.4	WBGene00012357	protein_coding_gene	1.13828	2.20118	0.0070686	3.17824	9.05202	1.01742e-29
C08F8.6	WBGene00007448	protein_coding_gene	1.13792	2.20064	0.00933902	3.47181	11.0948	1.53657e-33
msp-45	WBGene00003438	protein_coding_gene	1.1372	2.19953	0.00850446	2.85075	7.21375	2.41744e-59
F11G11.4	WBGene00017384	protein_coding_gene	1.13696	2.19917	0.00871828	3.63186	12.3965	1.42257e-24
grd-6	WBGene00001695	protein_coding_gene	1.13639	2.19831	0.0065492	2.87489	7.33547	2.20618e-09
ssp-35	WBGene00010091	protein_coding_gene	1.13582	2.19744	0.00872392	3.2797	9.71153	9.49386e-50
col-38	WBGene00000615	protein_coding_gene	1.1327	2.19269	0.00206664	3.10769	8.62001	9.57935e-69
F14D7.7	WBGene00008794	protein_coding_gene	1.13109	2.19024	0.0103219	2.51277	5.70715	1.08743e-10
fbxa-24	WBGene00018803	protein_coding_gene	1.12974	2.18819	0.00706467	1.71508	3.28314	8.88682e-07
dpy-8	WBGene00001070	protein_coding_gene	1.12891	2.18693	0.00673283	3.09052	8.518	9.06207e-30
ZK858.2	WBGene00014116	protein_coding_gene	1.12733	2.18454	0.00981541	3.42464	10.7379	9.99143e-57
F37A4.5	WBGene00018135	protein_coding_gene	1.12367	2.17901	0.0108183	2.94408	7.69587	6.22669e-24
ech-9	WBGene00001158	protein_coding_gene	1.12358	2.17887	0.0100854	-1.26686	0.415563	0.000100852
sst-20	WBGene00006058	protein_coding_gene	1.12019	2.17376	0.00337718	3.11676	8.67437	4.09936e-30
Y48B6A.5	WBGene00012979	protein_coding_gene	1.11825	2.17083	0.0109781	4.08531	16.9747	3.26482e-47
W09C3.2	WBGene00021110	protein_coding_gene	1.11702	2.16898	0.00416129	2.87271	7.32442	3.81588e-13
lon-3	WBGene00003057	protein_coding_gene	1.11456	2.16529	0.00850446	2.67431	6.38333	2.69389e-27
F35E2.9	WBGene00009416	protein_coding_gene	1.1145	2.16521	0.0117865	3.80526	13.9797	1.36954e-29
T15B12.2	WBGene00020531	protein_coding_gene	1.11243	2.1621	0.00337	3.67745	12.7945	9.54214e-21
smz-2	WBGene00020661	protein_coding_gene	1.11234	2.16197	0.00851988	3.60468	12.1651	1.01723e-59
ZK354.8	WBGene00022709	protein_coding_gene	1.11219	2.16174	0.00913319	3.57724	11.9359	6.73678e-34
kel-10	WBGene00002186	protein_coding_gene	1.11201	2.16147	0.00956217	3.95173	15.4735	9.70661e-88
msp-53	WBGene00003446	protein_coding_gene	1.1099	2.15831	0.0115016	3.54538	11.6752	3.21067e-74
col-157	WBGene00000730	protein_coding_gene	1.10604	2.15255	0.00934103	2.42657	5.37615	2.00567e-05
gsp-3	WBGene00021113	protein_coding_gene	1.09661	2.13852	0.0125225	4.04262	16.4798	8.70719e-113
Y47D7A.15	WBGene00021627	protein_coding_gene	1.0947	2.13568	2.37967e-05	3.01094	8.06089	7.76195e-17
F32B6.4	WBGene00009321	protein_coding_gene	1.09214	2.13189	0.00549162	3.76247	13.5711	3.48564e-50
F32H2.7	WBGene00009344	protein_coding_gene	1.0921	2.13184	0.0137267	3.69676	12.9669	6.27175e-64
C16C8.18	WBGene00015855	protein_coding_gene	1.08978	2.12842	0.0131985	3.80131	13.9415	7.4974e-39
col-90	WBGene00000665	protein_coding_gene	1.08337	2.11899	0.00516692	2.2233	4.66959	1.44061e-16
C27D6.3	WBGene00016161	protein_coding_gene	1.07982	2.11377	0.0127408	3.65996	12.6403	1.00185e-56
K02F6.3	WBGene00019337	protein_coding_gene	1.07903	2.11261	0.0109781	3.30117	9.85716	5.26936e-37
kin-5	WBGene00002193	protein_coding_gene	1.07759	2.11051	0.00843993	3.89304	14.8567	4.25816e-39
T08B6.9	WBGene00020356	protein_coding_gene	1.07607	2.10828	0.00249119	4.28429	19.485	3.75236e-46
F53B2.5	WBGene00009956	protein_coding_gene	1.07154	2.10167	0.00878356	3.88803	14.8052	1.75642e-28
F47B3.4	WBGene00018528	protein_coding_gene	1.06849	2.09724	0.0085176	2.60404	6.07987	1.07576e-08
F54H12.7	WBGene00044633	protein_coding_gene	1.06587	2.09343	0.0125862	3.0323	8.18112	2.76903e-20
M28.9	WBGene00010900	protein_coding_gene	1.06431	2.09117	0.00793496	3.57488	11.9164	9.99143e-57
ent-3	WBGene00010510	protein_coding_gene	1.0635	2.08999	0.0118426	3.73941	13.3559	2.14016e-43
C34D4.3	WBGene00016399	protein_coding_gene	1.0625	2.08855	0.0198718	3.24227	9.46284	2.11804e-42
col-71	WBGene00000647	protein_coding_gene	1.0621	2.08797	0.00850446	3.4303	10.7801	2.05637e-136
ssp-31	WBGene00006048	protein_coding_gene	1.06067	2.08591	0.00834451	2.52359	5.7501	6.09701e-14
C24D10.2	WBGene00016054	protein_coding_gene	1.05472	2.07732	0.0214184	3.62886	12.3707	2.78385e-43
pals-32	WBGene00016281	protein_coding_gene	1.05367	2.0758	0.0222714	1.53348	2.89484	0.000834089
msrp-5	WBGene00017059	protein_coding_gene	1.04816	2.06789	0.0192844	2.83128	7.11705	1.90526e-26
F58D5.7	WBGene00010246	protein_coding_gene	1.04556	2.06417	0.0235191	3.21959	9.3152	4.78973e-27
col-156	WBGene00000729	protein_coding_gene	1.04027	2.05661	0.0036461	3.22176	9.32922	1.67887e-20
D1081.5	WBGene00008383	protein_coding_gene	1.0365	2.05124	0.00867807	3.08906	8.50943	1.97208e-19
clec-123	WBGene00021288	protein_coding_gene	1.03551	2.04984	0.0193725	3.94059	15.3545	1.50611e-78
C25D7.1	WBGene00007714	protein_coding_gene	1.03379	2.0474	0.0235127	4.6216	24.6172	6.74719e-29
F44G3.7	WBGene00009708	protein_coding_gene	1.03291	2.04614	0.0165985	4.01357	16.1512	1.84857e-37
C14A6.13	WBGene00050956	protein_coding_gene	1.02861	2.04006	0.00726093	3.84809	14.401	4.3181e-24
spch-2	WBGene00015689	protein_coding_gene	1.02696	2.03772	0.0147163	3.73134	13.2815	7.77878e-56
B0273.1	WBGene00015097	protein_coding_gene	1.02254	2.0315	0.027431	2.90797	7.50559	3.36044e-22
ZK1307.4	WBGene00014247	protein_coding_gene	1.01878	2.0262	0.0257558	3.3437	10.152	1.84718e-28
Y71G12B.27	WBGene00022162	protein_coding_gene	1.01787	2.02493	0.0183763	3.53379	11.5818	1.63763e-19
ZK105.13	WBGene00235114	protein_coding_gene	1.01424	2.01984	0.0238247	2.55685	5.88423	9.26605e-06
abu-15	WBGene00004099	protein_coding_gene	1.01399	2.01949	0.00468978	3.4396	10.8498	1.46003e-53
K09C6.7	WBGene00019561	protein_coding_gene	1.01103	2.01535	0.0275162	3.10215	8.58695	1.67243e-21
ZC317.6	WBGene00022589	protein_coding_gene	1.01082	2.01506	0.0284699	2.13837	4.40265	5.98084e-12
T08B2.12	WBGene00020350	protein_coding_gene	1.00704	2.00978	0.0265081	2.99758	7.98657	3.34451e-25
C07G1.6	WBGene00015572	protein_coding_gene	1.00637	2.00885	0.00120676	2.76393	6.79242	8.06601e-12
F22B5.5	WBGene00009043	protein_coding_gene	1.0025	2.00347	0.0285562	2.96557	7.81136	2.15797e-20
col-154	WBGene00000727	protein_coding_gene	1.00152	2.00211	0.0318206	2.84091	7.1647	1.80756e-22
col-95	WBGene00000670	protein_coding_gene	-1.00699	0.497583	7.65039e-05	-1.19141	0.437876	8.28993e-16
Y17G9B.2	WBGene00021199	protein_coding_gene	-1.01012	0.496504	0.0311701	-1.00587	0.497969	0.0259264
C06E7.88	WBGene00189995	protein_coding_gene	-1.01181	0.495924	0.0121669	-2.64881	0.159451	1.68288e-05
C09B8.4	WBGene00015623	protein_coding_gene	-1.01429	0.495073	0.00604272	-2.93911	0.130389	7.47318e-21
K01G12.3	WBGene00010483	protein_coding_gene	-1.04607	0.484284	0.00519389	-1.61477	0.326517	9.21342e-08
C35A5.3	WBGene00007947	protein_coding_gene	-1.07832	0.473579	4.11691e-05	-2.46605	0.180986	1.68723e-25
C27A7.8	WBGene00007758	protein_coding_gene	-1.10813	0.463895	0.00743027	-2.34412	0.196947	8.97741e-10
phat-5	WBGene00020242	protein_coding_gene	-1.12824	0.457474	0.00371697	-1.29106	0.408651	0.00886851
acdh-2	WBGene00015894	protein_coding_gene	-1.14134	0.453338	0.000269724	-4.08653	0.0588614	1.01473e-14
F15E6.4	WBGene00017485	protein_coding_gene	-1.15691	0.448471	0.000641517	-2.10303	0.232769	0.000186266
cyp-25A1	WBGene00007963	protein_coding_gene	-1.18595	0.439536	0.00411843	-1.08389	0.471756	0.0474354
K09C4.5	WBGene00019550	protein_coding_gene	-1.28753	0.409652	0.000433729	-1.40556	0.377472	0.000326845
vit-3	WBGene00006927	protein_coding_gene	-1.36738	0.387594	4.45406e-08	-1.59506	0.331008	0.00141393
clec-50	WBGene00012253	protein_coding_gene	-1.40494	0.377634	1.50867e-07	-1.77368	0.292463	3.65463e-42
plpp-1.2	WBGene00020895	protein_coding_gene	-1.55681	0.339902	1.91507e-08	-1.01018	0.496486	0.000598969
lbp-8	WBGene00002260	protein_coding_gene	-1.95118	0.258605	2.39055e-06	-2.39202	0.190515	0.000276349
gba-4	WBGene00021160	protein_coding_gene	-2.12248	0.229651	1.62733e-25	-2.40086	0.189352	8.83024e-09

## Sheet: mab-5 e1751 mab-5 e1239 DEGs
mab-5 e1751- & mab-5 e1239-exlcusive DEGs in response to S. epidermidis (vs. OP50)
			mab-5 e1751			mab-5 e1239
Gene Name	Wormbase Gene ID	Type	log2Fold Change	Fold Change	Adjusted P-value	log2Fold Change	Fold Change	Adjusted P-value
ilys-3	WBGene00016670	protein_coding_gene	3.89121	14.8379	6.15151e-21	3.45686	10.9804	9.17155e-11
lipl-1	WBGene00010062	protein_coding_gene	3.83545	14.2753	1.9659e-10	1.59982	3.03106	0.0225504
K05F6.10	WBGene00019421	protein_coding_gene	3.78614	13.7957	1.27452e-07	4.99115	31.8042	1.33881e-12
asm-3	WBGene00000213	protein_coding_gene	3.20021	9.1909	1.57772e-05	2.38999	5.24154	2.66458e-07
thn-1	WBGene00009213	protein_coding_gene	3.02503	8.13999	4.76958e-05	3.03727	8.20936	1.15601e-12
F49H6.5	WBGene00009908	protein_coding_gene	2.93546	7.65002	0.000318582	1.64996	3.13825	0.00815331
cyp-35A4	WBGene00016786	protein_coding_gene	2.86889	7.30502	1.51404e-10	1.83262	3.56184	1.41012e-32
ftn-1	WBGene00001500	protein_coding_gene	2.74033	6.68224	1.55144e-05	2.56011	5.89754	4.15633e-09
Y54G2A.37	WBGene00023484	protein_coding_gene	2.6761	6.39126	0.0055849	1.3979	2.63518	0.034362
lipl-2	WBGene00009773	protein_coding_gene	2.59546	6.0438	0.000279388	1.40523	2.6486	0.00975144
hrg-3	WBGene00010256	protein_coding_gene	2.44168	5.43274	0.000687379	1.82301	3.53818	0.00143889
T16G1.7	WBGene00011801	protein_coding_gene	2.41273	5.32479	1.5174e-08	1.54903	2.92621	0.000910279
nlp-34	WBGene00015046	protein_coding_gene	2.40609	5.30035	0.00412414	2.90139	7.47146	1.9243e-25
C08E3.13	WBGene00015605	protein_coding_gene	2.27921	4.85413	0.00334025	2.45237	5.47315	5.66281e-05
asah-1	WBGene00010769	protein_coding_gene	2.19919	4.5922	7.67476e-07	1.46262	2.75608	0.00269638
Y87G2A.16	WBGene00013602	protein_coding_gene	2.14272	4.41595	0.0026601	1.51887	2.86567	7.55397e-05
lmd-5	WBGene00020141	protein_coding_gene	2.13944	4.4059	0.0426772	2.11535	4.33296	0.0027761
W03F9.4	WBGene00021002	protein_coding_gene	2.09097	4.26033	2.55952e-06	1.53602	2.89993	6.27399e-22
F48G7.8	WBGene00018619	protein_coding_gene	2.07425	4.21126	0.0453065	2.833	7.12552	2.06409e-06
cdh-7	WBGene00000399	protein_coding_gene	2.04493	4.12654	0.0417055	2.29872	4.92023	1.28923e-06
Y41D4B.17	WBGene00021519	protein_coding_gene	2.04176	4.11747	0.0234887	1.10162	2.14596	0.0481077
F23B2.7	WBGene00009075	protein_coding_gene	1.92592	3.79979	0.0441051	3.40404	10.5857	6.91282e-15
cyp-35A3	WBGene00019565	protein_coding_gene	1.84735	3.59839	0.000318582	1.40683	2.65154	1.72516e-25
C49C3.2	WBGene00008192	pseudogene	1.80249	3.48822	0.0428275	1.62172	3.07743	7.48415e-05
clec-206	WBGene00019089	protein_coding_gene	1.7787	3.43116	0.0108204	2.11968	4.34599	1.86221e-07
sdz-24	WBGene00019495	protein_coding_gene	1.77011	3.41079	0.030647	2.37203	5.1767	1.00553e-10
clp-8	WBGene00009695	protein_coding_gene	1.71273	3.27781	0.0257443	2.99038	7.94685	1.80912e-12
hmit-1.1	WBGene00013073	protein_coding_gene	1.70567	3.2618	0.0179774	1.35272	2.55393	1.96604e-05
cbs-2	WBGene00018783	protein_coding_gene	1.65884	3.15763	0.0441051	3.56323	11.8206	1.68459e-32
C32H11.4	WBGene00007867	protein_coding_gene	1.6585	3.15688	0.0146838	1.14286	2.20819	0.000327536
C09B9.4	WBGene00015629	protein_coding_gene	1.64941	3.13705	0.023583	4.11536	17.3319	1.46469e-35
Y73F8A.20	WBGene00013526	protein_coding_gene	1.61298	3.05884	0.0372203	3.97658	15.7424	7.34626e-22
hrg-7	WBGene00007605	protein_coding_gene	1.60897	3.05034	1.34398e-05	1.71196	3.27606	2.53336e-07
hrg-1	WBGene00019830	protein_coding_gene	1.54456	2.91715	0.000318582	1.38423	2.61032	0.00311146
acs-10	WBGene00007082	protein_coding_gene	1.47957	2.78866	0.0163729	3.96995	15.6702	1.15291e-68
mth-2	WBGene00017947	protein_coding_gene	1.30841	2.47668	0.039393	1.2806	2.42941	4.07192e-06
pmp-4	WBGene00004061	protein_coding_gene	1.2167	2.32415	0.0492442	1.51173	2.85152	3.03072e-12
nep-17	WBGene00010070	protein_coding_gene	1.09292	2.13305	0.0201437	1.34426	2.539	1.28264e-33
gst-4	WBGene00001752	protein_coding_gene	-1.66878	0.31452	0.000286603	-1.27862	0.412189	8.9011e-05
col-74	WBGene00000650	protein_coding_gene	-2.29746	0.203421	0.0358323	-2.68096	0.155938	4.23853e-07
scav-5	WBGene00011076	protein_coding_gene	-2.53796	0.172186	1.70421e-07	-2.09814	0.233558	5.94643e-16
C17F4.7	WBGene00015913	protein_coding_gene	-3.32085	0.100075	1.0135e-09	-3.79932	0.0718274	2.32102e-28

## Sheet: DEGs common to N2,e1751,e1239
Shared (N2, mab-5 e1751, mab-5 e1239) DEGs in response to S. epidermidis (vs. OP50)
			N2			mab-5 e1751			mab-5 e1239
Gene Name	Wormbase Gene ID	Type	log2Fold Change	Fold Change	Adjusted P-value	log2Fold Change	Fold Change	Adjusted P-value	log2Fold Change	Fold Change	Adjusted P-value
lact-6	WBGene00007358	protein_coding_gene	2.59856	6.05683	2.55604e-13	5.20359	36.85	4.23505e-17	3.64762	12.5326	8.39297e-14
alg-4	WBGene00006449	protein_coding_gene	1.76194	3.39155	2.39831e-06	1.42141	2.67847	0.0498618	4.22696	18.7259	8.36084e-117
math-38	WBGene00020326	protein_coding_gene	1.74773	3.35829	3.63272e-06	2.69976	6.49696	2.55952e-06	3.06585	8.37361	1.11419e-16
F42A10.7	WBGene00018343	protein_coding_gene	1.65484	3.14888	1.75925e-06	3.04258	8.23962	3.32495e-06	1.02636	2.03689	4.61863e-05
clec-67	WBGene00018971	protein_coding_gene	1.62624	3.08708	8.8075e-06	2.52437	5.75323	0.000260785	1.12346	2.17868	0.000426802
Y38E10A.17	WBGene00012595	protein_coding_gene	1.57215	2.97347	3.86641e-05	1.29183	2.44838	0.0240994	4.04657	16.5249	4.28789e-121
ugt-15	WBGene00008097	protein_coding_gene	1.5385	2.90492	9.73512e-05	4.30782	19.8054	8.52353e-13	3.98416	15.8253	1.66347e-24
irg-4	WBGene00008584	protein_coding_gene	1.5349	2.89769	1.61731e-05	4.32516	20.0449	2.80899e-13	1.91277	3.76532	6.12103e-18
C32D5.6	WBGene00016314	protein_coding_gene	1.4289	2.69242	1.75755e-05	1.3944	2.62879	0.0311778	1.22886	2.34382	9.97521e-06
C50B6.7	WBGene00008220	protein_coding_gene	1.38328	2.60861	2.28748e-05	2.00595	4.01653	7.67476e-07	1.22029	2.32993	5.06575e-09
F36D1.7	WBGene00009466	protein_coding_gene	1.38114	2.60475	0.000434531	1.85466	3.61665	0.00381306	1.67825	3.20039	1.11593e-06
F10C2.3	WBGene00008644	protein_coding_gene	1.36642	2.57831	0.000378587	1.9216	3.78844	0.00147874	1.43734	2.70822	5.19925e-06
icmt-1	WBGene00017673	protein_coding_gene	1.31526	2.48848	0.00132278	2.15636	4.45789	0.0022478	3.39179	10.4962	1.46144e-21
tat-2	WBGene00019166	protein_coding_gene	1.30669	2.47373	8.99111e-06	1.52025	2.8684	0.0124615	1.5599	2.94832	2.03736e-21
F13H8.1	WBGene00017434	protein_coding_gene	1.17524	2.25831	0.00233911	1.52717	2.8822	0.0450973	1.18515	2.27387	0.0119299
F26A3.5	WBGene00009143	protein_coding_gene	1.16822	2.24734	0.00722588	1.59688	3.02489	0.0426772	3.6441	12.5021	1.6865e-35
ZK1290.10	WBGene00022891	protein_coding_gene	1.076	2.10818	0.0156099	1.81928	3.52906	0.0426423	1.44323	2.7193	0.00929486
F20H11.4	WBGene00017647	protein_coding_gene	1.0674	2.09566	0.0102897	1.45807	2.74741	0.0358323	3.20393	9.21468	2.36679e-35
ptp-5.2	WBGene00013304	protein_coding_gene	1.04846	2.06832	0.0214184	1.58416	2.99832	0.0376234	3.95416	15.4996	2.41051e-26
sams-5	WBGene00006416	protein_coding_gene	1.00087	2.00121	0.0179627	1.40732	2.65244	0.0436607	2.53878	5.81097	2.16694e-44
Y51F10.7	WBGene00021768	protein_coding_gene	-1.04619	0.484246	0.00237716	-2.2564	0.209293	9.58581e-06	-1.30683	0.404209	0.000163292
ugt-63	WBGene00015449	protein_coding_gene	-1.39115	0.381261	4.79583e-05	-2.15566	0.224431	0.000318582	-1.23975	0.423445	7.63158e-11
lipl-5	WBGene00022642	protein_coding_gene	-1.87444	0.272733	2.62864e-18	-1.55016	0.341473	0.00425196	-1.44978	0.366078	0.000121942
clec-169	WBGene00009526	protein_coding_gene	-2.84945	0.138749	6.44771e-17	-2.24868	0.210416	0.00457175	-3.28689	0.102459	2.37014e-40
clec-210	WBGene00022261	protein_coding_gene	-3.06173	0.119764	8.64551e-18	-2.7535	0.148291	1.32555e-05	-1.53817	0.344322	0.0268571
pgp-1	WBGene00003995	protein_coding_gene	-3.67901	0.0780743	3.09263e-40	-2.8512	0.138581	8.76975e-16	-1.85379	0.276665	6.9868e-21
