# Supplementary material for: The MAB-5/Hox family transcription factor is important for Caenorhabditis elegans innate immune response to Staphylococcus epidermidis infection
Source: G3 (Bethesda). 2024 Mar 13;14(5):jkae054. doi: 10.1093/g3journal/jkae054 (PMC11075571; doi:10.1093/g3journal/jkae054)
Supplement: jkae054_Supplementary_Data [file jkae054_supplementary_data.zip › Table_S8__GO_terms_enriched_in_either_N2,_mab-5(e1751)_G3-2024-404930.xlsx]

## Sheet: N2-only
GO Term Analysis using Upregulated Genes
Category	Number of Genes Differentially Expressed	Number of Genes in Geneset	p-value	FDR-adjusted p-value	Differentially Expressed Genes within a Given Geneset
Major sperm protein	21	31	1.06436e-27	5.3218e-26	WBGene00003424, WBGene00003429, WBGene00003431, WBGene00003432, WBGene00003434, WBGene00003435, WBGene00003438, WBGene00003442, WBGene00003443, WBGene00003444, WBGene00003446, WBGene00003448, WBGene00003450, WBGene00003452, WBGene00003457, WBGene00003458, WBGene00003463, WBGene00003465, WBGene00003467, WBGene00003469, WBGene00003470
Extracellular material: collagen	25	184	2.51331e-18	1.25665e-16	WBGene00000252, WBGene00000256, WBGene00000596, WBGene00000601, WBGene00000615, WBGene00000616, WBGene00000636, WBGene00000647, WBGene00000649, WBGene00000663, WBGene00000665, WBGene00000666, WBGene00000694, WBGene00000707, WBGene00000718, WBGene00000719, WBGene00000720, WBGene00000727, WBGene00000729, WBGene00000730, WBGene00000735, WBGene00001070, WBGene00003057, WBGene00004398, WBGene00005017
Signaling: phosphatase	17	196	3.33441e-10	1.66721e-08	WBGene00007354, WBGene00008259, WBGene00008661, WBGene00009948, WBGene00010136, WBGene00013771, WBGene00014158, WBGene00015929, WBGene00016053, WBGene00017636, WBGene00018359, WBGene00018531, WBGene00020117, WBGene00020187, WBGene00021007, WBGene00021113, WBGene00022709
Cytoskeleton: microtubule	14	128	7.22964e-10	3.61482e-08	WBGene00006539, WBGene00007190, WBGene00007305, WBGene00007448, WBGene00010366, WBGene00011466, WBGene00012637, WBGene00015855, WBGene00016388, WBGene00016541, WBGene00019561, WBGene00020223, WBGene00020531, WBGene00022707
Unassigned	132	6343	1.14279e-09	5.71395e-08	WBGene00002186, WBGene00004099, WBGene00004139, WBGene00004972, WBGene00006039, WBGene00006044, WBGene00006048, WBGene00006050, WBGene00006052, WBGene00006056, WBGene00007159, WBGene00007274, WBGene00007320, WBGene00007601, WBGene00007714, WBGene00007748, WBGene00007778, WBGene00008154, WBGene00008383, WBGene00008541, WBGene00008590, WBGene00008724, WBGene00008794, WBGene00008797, WBGene00009028,…
Transmembrane protein: unassigned	37	1692	0.000146726	0.00733632	WBGene00006058, WBGene00007301, WBGene00008226, WBGene00009592, WBGene00010241, WBGene00010473, WBGene00010900, WBGene00011378, WBGene00011401, WBGene00011795, WBGene00011968, WBGene00012296, WBGene00012547, WBGene00013473, WBGene00013684, WBGene00013713, WBGene00016054, WBGene00016161, WBGene00017059, WBGene00017114, WBGene00017384, WBGene00017475, WBGene00017542, WBGene00018528, WBGene00019337,…
GO Term Analysis using Downregulated Genes
Category	Number of Genes Differentially Expressed	Number of Genes in Geneset	p-value	FDR-adjusted p-value	Differentially Expressed Genes within a Given Geneset
Metabolism: lipid	7	526	6.43042e-07	6.43042e-06	WBGene00001244, WBGene00002260, WBGene00006925, WBGene00006927, WBGene00006928, WBGene00015894, WBGene00021160

## Sheet: e1751-only
GO Term Analysis using Upregulated Genes
Category	Number of Genes Differentially Expressed	Number of Genes in Geneset	p-value	FDR-adjusted p-value	Differentially Expressed Genes within a Given Geneset
Metabolism: lipid	7	526	6.8873e-05	0.00213506	WBGene00000213, WBGene00007082, WBGene00009773, WBGene00010062, WBGene00010769, WBGene00011756, WBGene00021002

## Sheet: N2 & e1751
GO Term Analysis using Upregulated Genes
Category	Number of Genes Differentially Expressed	Number of Genes in Geneset	p-value	FDR-adjusted p-value	Differentially Expressed Genes within a Given Geneset
Stress response: pathogen	4	192	6.45216e-05	0.00103235	WBGene00008584, WBGene00010123, WBGene00010125, WBGene00020326
GO Term Analysis using Downregulated Genes
Category	Number of Genes Differentially Expressed	Number of Genes in Geneset	p-value	FDR-adjusted p-value	Differentially Expressed Genes within a Given Geneset
Stress response: detoxification	2	206	0.00150538	0.00752691	WBGene00011672, WBGene00015449
