# Supplementary material for: The MAB-5/Hox family transcription factor is important for Caenorhabditis elegans innate immune response to Staphylococcus epidermidis infection
Source: G3 (Bethesda). 2024 Mar 13;14(5):jkae054. doi: 10.1093/g3journal/jkae054 (PMC11075571; doi:10.1093/g3journal/jkae054)
Supplement: jkae054_Supplementary_Data [file jkae054_supplementary_data.zip › Table_S9__GO_terms_enriched_in_either_N2_and_mab-5(e1751)_animals,_mab-5(e1239)_animals,_or_all_three_genotypes,_after_exposure_to_S._epidermidis_(vs._E._coli_OP50)_G3-2024-404930.xlsx]

## Sheet: N2-only
GO Term Analysis using Upregulated Genes
Category	Number of Genes Differentially Expressed	Number of Genes in Geneset	p-value	FDR-adjusted p-value	Differentially Expressed Genes within a Given Geneset
Stress response: pathogen	4	192	0.000243583	0.00389733	WBGene00008492, WBGene00014132, WBGene00017582, WBGene00018274
Stress response: heavy metal	2	16	0.000329335	0.00526936	WBGene00010470, WBGene00017501
GO Term Analysis using Downregulated Genes
Category	Number of Genes Differentially Expressed	Number of Genes in Geneset	p-value	FDR-adjusted p-value	Differentially Expressed Genes within a Given Geneset
Metabolism: lipid	3	526	0.000497758	0.00199103	WBGene00001244, WBGene00006925, WBGene00006928

## Sheet: e1239-only
GO Term Analysis using Upregulated Genes
Category	Number of Genes Differentially Expressed	Number of Genes in Geneset	p-value	FDR-adjusted p-value	Differentially Expressed Genes within a Given Geneset
Unassigned	747	6343	7.35019e-47	8.30571e-45	WBGene00000029, WBGene00000030, WBGene00000031, WBGene00000551, WBGene00000930, WBGene00000932, WBGene00001410, WBGene00003075, WBGene00003879, WBGene00004098, WBGene00004118, WBGene00004119, WBGene00004120, WBGene00004122, WBGene00004123, WBGene00004127, WBGene00004146, WBGene00004154, WBGene00004173, WBGene00004174, WBGene00004971, WBGene00004973, WBGene00005012, WBGene00006040, WBGene00006047,…
Signaling: phosphatase	81	196	6.75161e-35	7.62931e-33	WBGene00000389, WBGene00004084, WBGene00007415, WBGene00007610, WBGene00007699, WBGene00007763, WBGene00008124, WBGene00009079, WBGene00009101, WBGene00009129, WBGene00009401, WBGene00009492, WBGene00009548, WBGene00009605, WBGene00009893, WBGene00009962, WBGene00010072, WBGene00010082, WBGene00010265, WBGene00010634, WBGene00010636, WBGene00010763, WBGene00010869, WBGene00010992, WBGene00011133,…
Transmembrane protein: unassigned	259	1692	5.00836e-34	5.65944e-32	WBGene00003981, WBGene00004958, WBGene00004964, WBGene00004966, WBGene00006509, WBGene00006629, WBGene00007081, WBGene00007222, WBGene00007230, WBGene00007381, WBGene00007382, WBGene00007478, WBGene00007482, WBGene00007570, WBGene00007572, WBGene00007618, WBGene00007863, WBGene00007926, WBGene00007986, WBGene00007987, WBGene00008106, WBGene00008153, WBGene00008155, WBGene00008246, WBGene00008299,…
Extracellular material: collagen	63	184	4.7593e-24	5.37801e-22	WBGene00000594, WBGene00000599, WBGene00000603, WBGene00000606, WBGene00000610, WBGene00000611, WBGene00000618, WBGene00000623, WBGene00000625, WBGene00000626, WBGene00000634, WBGene00000637, WBGene00000639, WBGene00000641, WBGene00000645, WBGene00000646, WBGene00000653, WBGene00000655, WBGene00000657, WBGene00000664, WBGene00000672, WBGene00000678, WBGene00000681, WBGene00000683, WBGene00000684,…
Cytoskeleton: microtubule	53	128	1.47074e-23	1.66193e-21	WBGene00007049, WBGene00007269, WBGene00007335, WBGene00007563, WBGene00007777, WBGene00008235, WBGene00008423, WBGene00008662, WBGene00009324, WBGene00010874, WBGene00010883, WBGene00011191, WBGene00012169, WBGene00012307, WBGene00012731, WBGene00013978, WBGene00013979, WBGene00014007, WBGene00014048, WBGene00015030, WBGene00015049, WBGene00015634, WBGene00016765, WBGene00016946, WBGene00016963,…
Signaling: Y kinase	29	73	2.73065e-13	3.08563e-11	WBGene00001487, WBGene00002195, WBGene00002198, WBGene00002204, WBGene00002206, WBGene00002208, WBGene00004740, WBGene00009039, WBGene00009160, WBGene00010712, WBGene00012010, WBGene00012011, WBGene00012172, WBGene00012785, WBGene00013475, WBGene00013801, WBGene00013811, WBGene00014813, WBGene00016085, WBGene00016462, WBGene00016954, WBGene00017736, WBGene00018999, WBGene00020003, WBGene00020289,…
Proteolysis general: metallopeptidase	28	123	2.80729e-08	3.17224e-06	WBGene00000082, WBGene00003520, WBGene00003523, WBGene00003526, WBGene00003527, WBGene00003533, WBGene00003534, WBGene00003540, WBGene00003541, WBGene00003542, WBGene00003548, WBGene00003550, WBGene00003554, WBGene00010524, WBGene00013785, WBGene00015884, WBGene00016778, WBGene00017393, WBGene00017550, WBGene00017554, WBGene00017555, WBGene00018196, WBGene00019343, WBGene00020293, WBGene00020465,…
Major sperm protein	10	31	7.18157e-05	0.00811517	WBGene00003425, WBGene00003426, WBGene00003449, WBGene00003451, WBGene00003456, WBGene00003462, WBGene00003464, WBGene00003466, WBGene00003468, WBGene00018840
GO Term Analysis using Downregulated Genes
Category	Number of Genes Differentially Expressed	Number of Genes in Geneset	p-value	FDR-adjusted p-value	Differentially Expressed Genes within a Given Geneset
Proteolysis proteasome: E3	81	590	3.22727e-41	2.58182e-39	WBGene00004814, , WBGene00004815, , WBGene00004818, , WBGene00004820, , WBGene00004827, , WBGene00007162, , WBGene00007182, , WBGene00008070, , WBGene00008138, , WBGene00008611, , WBGene00008838, , WBGene00009297, , WBGene00009510, , WBGene00010105, , WBGene00011267, , WBGene00012065, , WBGene00012899, , WBGene00013230, , WBGene00013233, , WBGene00013234, , WBGene00013408, , WBGene00013453, , WBG…
Extracellular material: cuticlin	8	35	5.21358e-07	4.17086e-05	WBGene00000853, , WBGene00001063, , WBGene00009041, , WBGene00010893, , WBGene00011104, , WBGene00013145, , WBGene00018256, , WBGene00018861
Unassigned	167	6343	1.06511e-06	8.52088e-05	WBGene00004155, , WBGene00007112, , WBGene00007271, , WBGene00007459, , WBGene00007765, , WBGene00007800, , WBGene00008069, , WBGene00008113, , WBGene00008263, , WBGene00008390, , WBGene00008536, , WBGene00008563, , WBGene00008782, , WBGene00008784, , WBGene00008823, , WBGene00008824, , WBGene00008971, , WBGene00009069, , WBGene00009292, , WBGene00009698, , WBGene00009785, , WBGene00009898, , WBG…

## Sheet: N2 & e1751
GO Term Analysis using Upregulated Genes
Category	Number of Genes Differentially Expressed	Number of Genes in Geneset	p-value	FDR-adjusted p-value	Differentially Expressed Genes within a Given Geneset
Stress response	4	833	0.00049002	0.00294012	WBGene00014046, WBGene00021582, WBGene00010123, WBGene00010125

## Sheet: N2 & e1239
GO Term Analysis using Upregulated Genes
Category	Number of Genes Differentially Expressed	Number of Genes in Geneset	p-value	FDR-adjusted p-value	Differentially Expressed Genes within a Given Geneset
Major sperm protein	21	31	6.34836e-29	2.79328e-27	WBGene00003424, WBGene00003429, WBGene00003431, WBGene00003432, WBGene00003434, WBGene00003435, WBGene00003438, WBGene00003442, WBGene00003443, WBGene00003444, WBGene00003446, WBGene00003448, WBGene00003450, WBGene00003452, WBGene00003457, WBGene00003458, WBGene00003463, WBGene00003465, WBGene00003467, WBGene00003469, WBGene00003470
Extracellular material: collagen	25	184	1.09172e-19	4.80359e-18	WBGene00000252, WBGene00000256, WBGene00000596, WBGene00000601, WBGene00000615, WBGene00000616, WBGene00000636, WBGene00000647, WBGene00000649, WBGene00000663, WBGene00000665, WBGene00000666, WBGene00000694, WBGene00000707, WBGene00000718, WBGene00000719, WBGene00000720, WBGene00000727, WBGene00000729, WBGene00000730, WBGene00000735, WBGene00001070, WBGene00003057, WBGene00004398, WBGene00005017
Signaling: phosphatase	17	196	4.20552e-11	1.85043e-09	WBGene00007354, WBGene00008259, WBGene00008661, WBGene00009948, WBGene00010136, WBGene00013771, WBGene00014158, WBGene00015929, WBGene00016053, WBGene00017636, WBGene00018359, WBGene00018531, WBGene00020117, WBGene00020187, WBGene00021007, WBGene00021113, WBGene00022709
Unassigned	120	6343	6.97237e-10	3.06784e-08	WBGene00002186, WBGene00004099, WBGene00004139, WBGene00004972, WBGene00006039, WBGene00006044, WBGene00006048, WBGene00006050, WBGene00006052, WBGene00006056, WBGene00007159, WBGene00007274, WBGene00007320, WBGene00007601, WBGene00007714, WBGene00007778, WBGene00008154, WBGene00008383, WBGene00008541, WBGene00008590, WBGene00008724, WBGene00008794, WBGene00008797, WBGene00009028, WBGene00009043,…
Cytoskeleton: microtubule	13	128	1.27488e-09	5.60949e-08	WBGene00007190, WBGene00007305, WBGene00007448, WBGene00010366, WBGene00011466, WBGene00012637, WBGene00015855, WBGene00016388, WBGene00016541, WBGene00019561, WBGene00020223, WBGene00020531, WBGene00022707
GO Term Analysis using Downregulated Genes
Category	Number of Genes Differentially Expressed	Number of Genes in Geneset	p-value	FDR-adjusted p-value	Differentially Expressed Genes within a Given Geneset
Metabolism: lipid	4	526	0.000358661	0.00286929	WBGene00002260, WBGene00006927, WBGene00015894, WBGene00021160

## Sheet: e1751 & e1239
GO Term Analysis using Upregulated Genes
Category	Number of Genes Differentially Expressed	Number of Genes in Geneset	p-value	FDR-adjusted p-value	Differentially Expressed Genes within a Given Geneset
Metabolism: lipid	6	526	8.53656e-05	0.00204877	WBGene00000213, WBGene00007082, WBGene00009773, WBGene00010062, WBGene00010769, WBGene00021002

## Sheet: N2, e1751 & e1239
GO Term Analysis using Downregulated Genes
Category	Number of Genes Differentially Expressed	Number of Genes in Geneset	p-value	FDR-adjusted p-value	Differentially Expressed Genes within a Given Geneset
Stress response: C-type Lectin	2	256	0.00179403	0.00897014	WBGene00009526, WBGene00022261
